# Supplementary material for: Transcriptomic Analysis of the Highly Derived Radial Body Plan of a Sea Urchin
Source: Genome Biol Evol. 2014 Apr 2;6(4):964–73. doi: 10.1093/gbe/evu070 (PMC4007537; doi:10.1093/gbe/evu070)
Supplement: Supplementary Data [file supp_evu070_Table_S1.xlsx]

## Sheet: Sheet1
Category	Adjusted p-value	Top 10% Occ.	Total Occ.
DNA metabolic process	0	119	392
DNA replication	0	70	171
RNA metabolic process	0	135	476
cell cycle	0	186	1028
mRNA processing	0	91	329
metabolic process	0	672	5650
nuclear mRNA splicing, via spliceosome	0	80	273
nucleobase, nucleoside, nucleotide and nucleic acid metabolic process	0	429	2315
primary metabolic process	0	649	5379
rRNA metabolic process	1.51673e-14	36	81
translation	1.42366e-10	85	403
DNA repair	2.408e-09	53	212
protein complex assembly	2.6445e-08	24	62
protein folding	5.87523e-07	34	126
organelle organization and biogenesis	6.41775e-07	46	201
mRNA polyadenylation	2.40421e-06	20	56
establishment and/or maintenance of chromatin architecture	2.56447e-06	41	178
pyrimidine base metabolic process	2.04816e-05	17	48
nuclear transport	2.1242e-05	21	69
mitosis	7.58029e-05	67	394
chromosome segregation	0.00090515	34	174
transcription from RNA polymerase II promoter	0.0018705	137	1035
meiosis	0.00325546	28	143
general transcription from RNA polymerase II promoter	0.00647315	12	43
RNA catabolic process	0.00647315	14	55
tRNA aminoacylation for protein translation	0.0207356	12	49
segment specification	0.0262914	16	77
