# Supplementary material for: Transcriptomic Analysis of the Highly Derived Radial Body Plan of a Sea Urchin
Source: Genome Biol Evol. 2014 Apr 2;6(4):964–73. doi: 10.1093/gbe/evu070 (PMC4007537; doi:10.1093/gbe/evu070)
Supplement: Supplementary Data [file supp_evu070_Table_S2.xlsx]

## Sheet: Sheet1
Category	Adjusted p-value	Top 10% Occ.	Total Occ.
G-protein coupled receptor protein signaling pathway	0	122	519
cell adhesion	0	158	810
cell communication	0	369	2228
cell surface receptor linked signal transduction	0	193	1012
cell-cell signaling	0	154	659
cellular process	0	451	3352
immune system process	0	237	1312
neurological system process	0	246	1206
signal transduction	0	367	2167
synaptic transmission	0	96	395
system process	0	273	1283
synaptic vesicle exocytosis	6.15438e-13	37	94
response to stimulus	7.16281e-13	148	817
muscle contraction	7.40061e-13	77	318
cell-cell adhesion	8.73043e-13	103	492
immune response	5.78216e-12	52	179
system development	5.07527e-10	148	888
defense response to bacterium	6.90628e-10	30	81
neurotransmitter secretion	1.13837e-09	48	180
developmental process	1.68775e-09	205	1376
sensory perception	2.30357e-09	89	457
cell motility	5.25675e-09	97	523
nerve-nerve synaptic transmission	1.03854e-08	22	52
ectoderm development	2.68302e-08	112	654
nervous system development	2.90078e-07	104	619
mesoderm development	4.09161e-07	101	600
macrophage activation	7.71452e-07	43	186
cyclic nucleotide metabolic process	1.0773e-06	21	60
heart development	1.56431e-06	33	128
blood circulation	2.47967e-06	22	68
muscle development	5.79252e-06	51	255
visual perception	6.96734e-06	54	278
cation transport	1.02223e-05	75	438
fertilization	1.04591e-05	20	63
response to stress	1.52343e-05	61	337
exocytosis	1.69731e-05	43	209
transport	2.75665e-05	247	1942
cellular defense response	4.5795e-05	36	169
neuromuscular synaptic transmission	7.01782e-05	20	71
homeostatic process	7.13263e-05	18	60
reproduction	8.05988e-05	65	387
regulation of biological process	0.00015566	12	32
regulation of vasoconstriction	0.00015566	12	32
cellular glucose homeostasis	0.00015566	10	23
vesicle-mediated transport	0.00015566	104	714
complement activation	0.000669571	16	59
blood coagulation	0.000669571	29	143
response to external stimulus	0.000669571	29	143
ion transport	0.000797567	79	534
vitamin transport	0.000797567	17	66
receptor-mediated endocytosis	0.000797567	27	131
cell-matrix adhesion	0.0010681	33	176
gamete generation	0.00152929	55	349
skeletal development	0.00202522	34	190
angiogenesis	0.00202522	24	118
endocytosis	0.0065971	46	298
female gamete generation	0.00923388	23	124
calcium-mediated signaling	0.0103346	25	140
negative regulation of apoptosis	0.0270649	31	198
apoptosis	0.0291766	74	565
gut mesoderm development	0.0377637	9	38
