# Supplementary material for: Transcriptomic Analysis of the Highly Derived Radial Body Plan of a Sea Urchin
Source: Genome Biol Evol. 2014 Apr 2;6(4):964–73. doi: 10.1093/gbe/evu070 (PMC4007537; doi:10.1093/gbe/evu070)
Supplement: Supplementary Data [file supp_evu070_Table_S3.xlsx]

## Sheet: Sheet1
Category	Adjusted p-value	Top 10% Occ.	Total Occ.
cellular process	9.82335e-10	426	3352
developmental process	2.40513e-09	207	1376
cell communication	2.40513e-09	303	2228
anatomical structure morphogenesis	2.40513e-09	88	440
signal transduction	2.93936e-08	291	2167
protein amino acid phosphorylation	3.397e-05	67	375
mitosis	4.40989e-05	69	394
cell motility	0.000103767	84	523
intracellular signaling cascade	0.000103767	103	677
protein modification process	0.000121188	137	967
nervous system development	0.000255519	94	619
fertilization	0.000427082	18	63
ectoderm development	0.00112069	95	654
transport	0.00112069	239	1942
gamete generation	0.00145062	57	349
cellular component organization and biogenesis	0.00156158	92	637
vesicle-mediated transport	0.00156158	101	714
cytokinesis	0.00259398	25	119
system development	0.00348607	119	888
cell-cell signaling	0.0043215	92	659
chromosome segregation	0.00433739	32	174
reproduction	0.00512596	59	387
cell-cell adhesion	0.0107831	70	492
cell adhesion	0.0135291	106	810
spermatogenesis	0.014812	29	166
protein transport	0.0354678	129	1046
RNA localization	0.039456	14	67
nitric oxide mediated signal transduction	0.0400883	8	29
muscle contraction	0.0400883	46	318
protein amino acid glycosylation	0.0400883	32	204
apoptosis	0.0494381	74	565
