# Supplementary material for: Transcriptomic Analysis of the Highly Derived Radial Body Plan of a Sea Urchin
Source: Genome Biol Evol. 2014 Apr 2;6(4):964–73. doi: 10.1093/gbe/evu070 (PMC4007537; doi:10.1093/gbe/evu070)
Supplement: Supplementary Data [file supp_evu070_Table_S4.xlsx]

## Sheet: Sheet1
Category	Adjusted p-value	Top 10% Occ.	Total Occ.
translation	0	140	403
oxidative phosphorylation	1.12015e-12	25	44
metabolic process	5.40725e-06	629	5650
primary metabolic process	9.7911e-06	602	5379
generation of precursor metabolites and energy	1.05243e-05	50	240
RNA metabolic process	2.32691e-05	81	476
respiratory electron transport chain	5.92206e-05	44	214
rRNA metabolic process	5.92206e-05	23	81
protein metabolic process	0.000112488	297	2411
nucleobase, nucleoside, nucleotide and nucleic acid metabolic process	0.00147588	279	2315
mRNA processing	0.0284158	50	329
nuclear mRNA splicing, via spliceosome	0.044935	42	273
mRNA polyadenylation	0.044935	13	56
