# Supplementary material for: Transcriptomic Analysis of the Highly Derived Radial Body Plan of a Sea Urchin
Source: Genome Biol Evol. 2014 Apr 2;6(4):964–73. doi: 10.1093/gbe/evu070 (PMC4007537; doi:10.1093/gbe/evu070)
Supplement: Supplementary Data [file supp_evu070_Table_S5.xlsx]

## Sheet: Sheet1
Cluster	Category	Adj. p-value	Cluster Occ.	Total Occ.
1	transcription	1.39784e-05	25	293
	pattern specification process	0.000108423	8	54
	regulation of transcription from RNA polymerase II promoter	0.000180063	18	201
	transcription from RNA polymerase II promoter	0.000257348	21	259
	nucleobase, nucleoside, nucleotide and nucleic acid metabolic process	0.00321938	36	620
2	RNA metabolic process	0	91	142
	mRNA processing	0	56	97
	nuclear mRNA splicing, via spliceosome	0	49	85
	nucleobase, nucleoside, nucleotide and nucleic acid metabolic process	0	166	620
	rRNA metabolic process	0	28	34
	primary metabolic process	4.65466e-12	223	1432
	metabolic process	2.84315e-10	227	1511
	mRNA 3'-end processing	3.55722e-09	11	19
	mRNA polyadenylation	3.55722e-09	11	19
	protein folding	2.70175e-06	11	24
	tRNA metabolic process	2.70175e-06	8	14
	protein complex assembly	4.28395e-05	8	17
	translation	0.000250749	34	155
	DNA metabolic process	0.000826559	23	93
3	protein amino acid phosphorylation	0.0443996	10	69
4	cell cycle	0	63	255
	mitosis	0	35	100
	DNA repair	7.82144e-14	19	44
	DNA metabolic process	7.82144e-14	30	93
	organelle organization and biogenesis	2.48325e-11	17	42
	meiosis	2.70305e-10	15	37
	DNA replication	9.9485e-10	19	56
	chromosome segregation	2.75393e-09	17	49
	establishment and/or maintenance of chromatin architecture	3.04818e-09	14	36
	cytokinesis	7.82107e-07	12	34
	nuclear transport	3.79592e-06	8	18
	nucleobase, nucleoside, nucleotide and nucleic acid metabolic process	0.000119921	85	620
	protein amino acid phosphorylation	0.00059893	16	69
	cellular component organization and biogenesis	0.00103947	27	151
	mRNA processing	0.00750834	18	97
	nuclear mRNA splicing, via spliceosome	0.011235	16	85
5	mitosis	3.77538e-09	18	100
	cell cycle	2.92227e-08	31	255
	DNA metabolic process	1.24281e-05	14	93
	DNA repair	0.000130256	8	44
	DNA replication	0.0026664	8	56
	nucleobase, nucleoside, nucleotide and nucleic acid metabolic process	0.0273986	41	620
	polysaccharide metabolic process	0.0273986	8	70
	anatomical structure morphogenesis	0.0273986	11	111
	cellular structure morphogenesis	0.0273986	11	111
6	skeletal development	6.464e-11	14	83
	mesoderm development	4.7571e-07	20	197
	heart development	2.41693e-05	8	53
	system development	0.000101646	23	301
	muscle development	0.00487022	9	94
7	nothing significant
8	protein amino acid phosphorylation	1.6261e-06	8	69
9	amino acid transport	0.0374104	5	37
10	carbohydrate metabolic process	3.8784e-07	21	184
	extracellular transport	0.0310182	8	80
11	anatomical structure morphogenesis	0.00940034	15	111
	cellular structure morphogenesis	0.00940034	15	111
	vesicle-mediated transport	0.0158503	21	186
	spermatogenesis	0.0164053	8	48
	cellular component organization and biogenesis	0.0164053	18	151
	chromosome segregation	0.0201461	8	49
	apoptosis	0.0260899	17	151
	transport	0.0260899	46	534
	muscle contraction	0.0294728	15	129
	cation transport	0.0310743	17	153
	cell motility	0.0432056	18	169
	intracellular protein transport	0.0432056	24	248
	protein transport	0.0432056	24	248
12	cell communication	0	141	675
	signal transduction	1.89611e-14	136	665
	G-protein coupled receptor protein signaling pathway	1.04283e-12	53	182
	cell surface receptor linked signal transduction	1.8588e-10	72	304
	system process	1.90318e-10	97	465
	neurological system process	6.98054e-10	89	421
	synaptic transmission	1.04459e-08	41	148
	cell-cell signaling	1.1725e-08	58	242
	cellular process	1.30856e-08	161	963
	cyclic nucleotide metabolic process	8.86964e-07	12	27
	immune system process	5.45232e-06	80	415
	nerve-nerve synaptic transmission	5.80361e-06	13	34
	blood circulation	2.19549e-05	12	32
	regulation of biological process	2.19549e-05	9	20
	regulation of vasoconstriction	2.19549e-05	9	20
	response to stimulus	0.000241331	51	259
	response to stress	0.000661326	25	104
	neurotransmitter secretion	0.000733579	17	59
	sensory perception	0.00132262	35	175
	cell adhesion	0.00132262	51	274
	anion transport	0.00320565	12	42
	muscle contraction	0.00353837	27	129
	neuromuscular synaptic transmission	0.00658116	9	30
	visual perception	0.00864715	21	99
	cell-cell adhesion	0.00941738	33	171
	female gamete generation	0.00941738	12	46
	immune response	0.00941738	14	56
	synaptic vesicle exocytosis	0.0118137	11	40
	transport	0.0118137	83	534
	homeostatic process	0.0127008	7	24
	vitamin transport	0.0172251	8	29
	proteolysis	0.0372142	40	234
13	system process	1.41703e-08	87	465
	neurological system process	3.16467e-08	80	421
	signal transduction	5.02643e-08	111	665
	cell surface receptor linked signal transduction	5.02643e-08	62	304
	G-protein coupled receptor protein signaling pathway	5.02643e-08	43	182
	cell communication	1.14245e-07	111	675
	immune system process	6.74933e-07	75	415
	cell-cell signaling	1.22075e-06	50	242
	response to stress	1.30027e-06	27	104
	muscle contraction	1.77466e-06	31	129
	synaptic vesicle exocytosis	4.5248e-06	14	40
	cell motility	4.5248e-06	37	169
	defense response to bacterium	1.20883e-05	12	34
	response to stimulus	0.000168468	47	259
	synaptic transmission	0.000174604	31	148
	immune response	0.000310294	15	56
	system development	0.000310294	52	301
	neurotransmitter secretion	0.00106741	15	59
	ectoderm development	0.00119584	40	227
	nervous system development	0.00134474	38	212
	cellular process	0.00151237	129	963
	nerve-nerve synaptic transmission	0.00151237	10	34
	transmembrane receptor protein tyrosine kinase signaling pathway	0.00231037	8	24
	developmental process	0.00347278	65	430
	exocytosis	0.00392812	15	65
	muscle development	0.00685453	19	94
	mesoderm development	0.0115813	33	197
	cell-cell adhesion	0.0184922	29	171
	regulation of transcription from RNA polymerase II promoter	0.0188216	33	201
14	macrophage activation	4.99243e-05	17	72
	immune system process	0.000174663	57	415
	cell-cell adhesion	0.00025759	29	171
	cell adhesion	0.00025759	41	274
	system process	0.0036562	58	465
	transport	0.0036562	64	534
	signal transduction	0.0058176	75	665
	defense response to bacterium	0.00990922	8	34
	nucleobase, nucleoside, nucleotide and nucleic acid transport	0.0316938	5	20
	cell communication	0.04141	72	675
	receptor-mediated endocytosis	0.0422517	8	41
	neurological system process	0.0423064	49	421
	protein amino acid glycosylation	0.0423064	9	48
	cellular defense response	0.0423064	10	54
	cell motility	0.0423064	23	169
	extracellular transport	0.0451648	13	80
15	cell adhesion	0.0477393	30	274
16	protein metabolic process	0	88	637
	translation	0	69	155
	primary metabolic process	0.00670135	115	1432
	metabolic process	0.00911424	119	1511
