# Supplementary material for: Transcriptomic Analysis of the Highly Derived Radial Body Plan of a Sea Urchin
Source: Genome Biol Evol. 2014 Apr 2;6(4):964–73. doi: 10.1093/gbe/evu070 (PMC4007537; doi:10.1093/gbe/evu070)
Supplement: Supplementary Data [file supp_evu070_Table_S6.xls]

## Sheet: SPU_comp_PANTHER_assoc.txt
H. erythrogramma Gene Model	S. purpuratus Gene Model	PANTHER (version 8.1) BP Categories
comp202193_c0;comp202193_c3;comp202193_c6;	SPU_000002	G-protein coupled receptor protein signaling pathway;cell adhesion;cell communication;cell surface receptor linked signal transduction;cellular process;neurological system process;sensory perception;signal transduction;system process;visual perception;
comp189181_c4;comp202051_c11;	SPU_000006	DNA metabolic process;DNA recombination;DNA repair;DNA replication;cell cycle;cellular process;chromosome segregation;metabolic process;mitosis;nucleobase, nucleoside, nucleotide and nucleic acid metabolic process;primary metabolic process;
comp204983_c4;	SPU_000007	G-protein coupled receptor protein signaling pathway;cell communication;cell surface receptor linked signal transduction;cell-cell signaling;cellular process;signal transduction;
comp195346_c3;	SPU_000012	amino acid and derivative metabolic process;amino acid catabolic process;amino acid metabolic process;metabolic process;primary metabolic process;
comp207953_c4;	SPU_000013	anatomical structure morphogenesis;cell cycle;cell motility;cellular component organization and biogenesis;cellular process;cellular structure morphogenesis;chromosome segregation;developmental process;fertilization;gamete generation;intracellular protein transport;mitosis;protein transport;reproduction;spermatogenesis;transport;vesicle-mediated transport;
comp202649_c0;	SPU_000014	apoptosis;cell cycle;cellular process;chromosome segregation;developmental process;dorsal/ventral axis specification;embryonic development;meiosis;metabolic process;mitosis;negative regulation of apoptosis;pattern specification process;primary metabolic process;protein metabolic process;protein modification process;proteolysis;
comp206105_c4;	SPU_000022	cation transport;ion transport;transport;
comp208133_c1;	SPU_000023	anatomical structure morphogenesis;cell cycle;cellular component organization and biogenesis;cellular process;cellular structure morphogenesis;developmental process;ectoderm development;mesoderm development;nervous system development;system development;
comp197019_c0;	SPU_000026	amino acid and derivative metabolic process;amino acid metabolic process;metabolic process;nucleobase, nucleoside, nucleotide and nucleic acid metabolic process;primary metabolic process;purine base metabolic process;
comp205449_c5;	SPU_000035	developmental process;mesoderm development;muscle development;system development;
comp186284_c0;	SPU_000038	cation transport;ion transport;transport;
comp190704_c0;	SPU_000041	anatomical structure morphogenesis;cell adhesion;cellular component organization and biogenesis;cellular process;cellular structure morphogenesis;developmental process;dorsal/ventral axis specification;fertilization;neurological system process;pattern specification process;reproduction;sensory perception;system process;
comp191905_c0;comp191905_c7;	SPU_000042	cell cycle;cellular process;gamete generation;immune system process;intracellular protein transport;metabolic process;nitrogen compound metabolic process;nucleobase, nucleoside, nucleotide and nucleic acid metabolic process;primary metabolic process;protein metabolic process;protein modification process;protein transport;reproduction;spermatogenesis;transcription;transcription from RNA polymerase…
comp192269_c8;comp208448_c2;comp208448_c8;	SPU_000044	cellular defense response;cellular process;developmental process;immune system process;mammary gland development;mesoderm development;metabolic process;primary metabolic process;protein metabolic process;proteolysis;response to stimulus;system development;
comp199924_c5;	SPU_000046	DNA metabolic process;DNA repair;anatomical structure morphogenesis;cell communication;cell cycle;cellular component organization and biogenesis;cellular process;cellular structure morphogenesis;chromosome segregation;cytokinesis;developmental process;endocytosis;intracellular protein transport;intracellular signaling cascade;meiosis;metabolic process;mitosis;nucleobase, nucleoside, nucleotide an…
comp188460_c0;	SPU_000047	cell motility;cellular process;
comp193062_c0;comp193062_c1;comp198055_c7;	SPU_000048	cation transport;ion transport;transport;
comp191702_c0;comp191702_c1;	SPU_000049	metabolic process;primary metabolic process;protein metabolic process;proteolysis;
comp200514_c5;	SPU_000051	metabolic process;nucleobase, nucleoside, nucleotide and nucleic acid metabolic process;primary metabolic process;transcription;transcription, RNA-dependent;
comp205606_c4;	SPU_000052	metabolic process;
comp190885_c0;comp190885_c1;comp190885_c10;comp190885_c11;comp190885_c12;comp190885_c3;comp190885_c4;comp190885_c5;comp190885_c7;	SPU_000053	cell communication;cell motility;cell-cell signaling;cellular process;developmental process;ectoderm development;immune system process;metabolic process;nervous system development;nucleobase, nucleoside, nucleotide and nucleic acid metabolic process;primary metabolic process;regulation of transcription from RNA polymerase II promoter;signal transduction;system development;transcription;transcript…
comp191542_c0;comp191542_c1;	SPU_000054	RNA metabolic process;metabolic process;nucleobase, nucleoside, nucleotide and nucleic acid metabolic process;primary metabolic process;tRNA metabolic process;
comp205013_c0;comp205013_c1;	SPU_000055	cell communication;cell surface receptor linked signal transduction;cellular process;signal transduction;transmembrane receptor protein serine/threonine kinase signaling pathway;
comp186832_c0;	SPU_000062	anatomical structure morphogenesis;cell cycle;cell motility;cellular component organization and biogenesis;cellular process;cellular structure morphogenesis;chromosome segregation;developmental process;intracellular protein transport;mitosis;protein transport;transport;
comp195444_c6;comp199452_c5;comp206665_c3;comp206665_c8;	SPU_000063	lipid metabolic process;metabolic process;neurological system process;primary metabolic process;sensory perception;steroid metabolic process;system process;visual perception;
comp196304_c1;comp196304_c3;	SPU_000064	G-protein coupled receptor protein signaling pathway;cell communication;cell surface receptor linked signal transduction;cell-cell signaling;cellular process;neurological system process;signal transduction;system process;
comp196009_c0;comp196009_c2;	SPU_000068	amino acid and derivative metabolic process;amino acid catabolic process;amino acid metabolic process;metabolic process;primary metabolic process;protein metabolic process;proteolysis;
comp198293_c0;comp198293_c3;	SPU_000069	amino acid metabolic process;amino acid transport;cation transport;cell communication;cell-cell signaling;cellular process;extracellular transport;ion transport;metabolic process;neurological system process;primary metabolic process;signal transduction;synaptic transmission;system process;transport;
comp191845_c12;comp202009_c1;	SPU_000071	neurological system process;system process;
comp206136_c1;comp206136_c3;comp206136_c4;	SPU_000073	cell communication;cell surface receptor linked signal transduction;cellular process;immune system process;metabolic process;primary metabolic process;protein amino acid phosphorylation;protein metabolic process;protein modification process;signal transduction;transmembrane receptor protein serine/threonine kinase signaling pathway;
comp200747_c1;	SPU_000075	metabolic process;primary metabolic process;protein metabolic process;protein modification process;proteolysis;translation;
comp193465_c1;comp193465_c5;comp202319_c5;	SPU_000076	amino acid metabolic process;amino acid transport;cation transport;cell communication;cell-cell signaling;cellular process;extracellular transport;ion transport;metabolic process;neurological system process;primary metabolic process;signal transduction;synaptic transmission;system process;transport;
comp204635_c4;	SPU_000077	cation transport;ion transport;metabolic process;nucleobase, nucleoside, nucleotide and nucleic acid metabolic process;primary metabolic process;purine base metabolic process;transport;
comp189934_c0;comp189934_c1;	SPU_000078	G-protein coupled receptor protein signaling pathway;apoptosis;cell communication;cell motility;cell surface receptor linked signal transduction;cell-cell signaling;cellular process;immune system process;muscle contraction;neurological system process;response to stimulus;response to stress;signal transduction;synaptic transmission;system process;
comp202936_c0;	SPU_000080	immune system process;metabolic process;primary metabolic process;protein metabolic process;proteolysis;response to stimulus;response to toxin;
comp207944_c2;comp207944_c3;	SPU_000084	anatomical structure morphogenesis;cell cycle;cellular component organization and biogenesis;cellular process;cellular structure morphogenesis;developmental process;mitosis;
comp184226_c0;	SPU_000085	G-protein coupled receptor protein signaling pathway;cell communication;cell motility;cell surface receptor linked signal transduction;cellular process;immune system process;muscle contraction;neurological system process;response to stimulus;response to stress;sensory perception;signal transduction;system process;
comp202161_c6;	SPU_000090	cyclic nucleotide metabolic process;metabolic process;nucleobase, nucleoside, nucleotide and nucleic acid metabolic process;primary metabolic process;
comp182220_c0;	SPU_000092	cation transport;cell communication;cellular process;ion transport;signal transduction;transport;
comp193059_c0;	SPU_000096	cell cycle;cellular process;mitosis;
comp204841_c0;	SPU_000101	DNA metabolic process;DNA repair;RNA metabolic process;mRNA 3'-end processing;mRNA polyadenylation;mRNA processing;metabolic process;nuclear mRNA splicing, via spliceosome;nucleobase, nucleoside, nucleotide and nucleic acid metabolic process;primary metabolic process;
comp196501_c0;comp202131_c3;	SPU_000105	I-kappaB kinase/NF-kappaB cascade;JNK cascade;MAPKKK cascade;anatomical structure morphogenesis;apoptosis;cell adhesion;cell communication;cell cycle;cell surface receptor linked signal transduction;cellular component organization and biogenesis;cellular process;cellular structure morphogenesis;developmental process;embryonic development;female gamete generation;gamete generation;immune system pr…
comp206757_c0;comp206757_c1;comp206757_c2;	SPU_000114	metabolic process;primary metabolic process;protein amino acid glycosylation;protein metabolic process;protein modification process;
comp187402_c3;	SPU_000116	cyclic nucleotide metabolic process;metabolic process;nucleobase, nucleoside, nucleotide and nucleic acid metabolic process;primary metabolic process;
comp205850_c0;comp205850_c3;	SPU_000117	cyclic nucleotide metabolic process;metabolic process;nucleobase, nucleoside, nucleotide and nucleic acid metabolic process;primary metabolic process;
comp206130_c6;	SPU_000125	angiogenesis;apoptosis;cell adhesion;cell communication;cell cycle;cell motility;cell surface receptor linked signal transduction;cell-cell adhesion;cell-cell signaling;cell-matrix adhesion;cellular process;developmental process;ectoderm development;immune system process;induction of apoptosis;mesoderm development;metabolic process;muscle contraction;muscle development;nervous system development;…
comp207391_c6;	SPU_000127	RNA metabolic process;gamete generation;mRNA processing;metabolic process;nuclear mRNA splicing, via spliceosome;nucleobase, nucleoside, nucleotide and nucleic acid metabolic process;primary metabolic process;protein metabolic process;proteolysis;reproduction;
comp192190_c4;	SPU_000128	anatomical structure morphogenesis;cell motility;cellular component organization and biogenesis;cellular process;cellular structure morphogenesis;developmental process;ectoderm development;mesoderm development;muscle contraction;muscle development;nervous system development;system development;system process;
comp197314_c0;comp197314_c3;	SPU_000129	metabolic process;nucleobase, nucleoside, nucleotide and nucleic acid metabolic process;primary metabolic process;regulation of transcription from RNA polymerase II promoter;transcription;transcription from RNA polymerase II promoter;
comp201195_c0;	SPU_000138	carbohydrate metabolic process;gluconeogenesis;immune system process;macrophage activation;metabolic process;monosaccharide metabolic process;primary metabolic process;
comp194936_c10;comp200001_c8;	SPU_000142	anatomical structure morphogenesis;cell adhesion;cellular component organization and biogenesis;cellular process;cellular structure morphogenesis;complement activation;developmental process;immune response;immune system process;mesoderm development;response to stimulus;skeletal development;system development;
comp200158_c0;comp200158_c2;	SPU_000144	RNA metabolic process;metabolic process;nucleobase, nucleoside, nucleotide and nucleic acid metabolic process;primary metabolic process;rRNA metabolic process;
comp204171_c2;comp204171_c3;	SPU_000146	intracellular protein transport;nuclear transport;protein targeting;protein transport;transport;
comp207674_c3;	SPU_000151	carbohydrate metabolic process;cell communication;cell cycle;cell surface receptor linked signal transduction;cellular process;developmental process;ectoderm development;embryonic development;glycogen metabolic process;intracellular signaling cascade;mesoderm development;metabolic process;mitosis;nervous system development;pattern specification process;polysaccharide metabolic process;primary met…
comp186757_c0;comp197645_c1;	SPU_000153	cell adhesion;cell communication;cell-cell adhesion;cell-cell signaling;cellular process;developmental process;ectoderm development;lipid metabolic process;metabolic process;nervous system development;neurological system process;neuromuscular synaptic transmission;primary metabolic process;signal transduction;synaptic transmission;system development;system process;vitamin metabolic process;
comp191436_c9;	SPU_000156	anion transport;carbohydrate metabolic process;carbohydrate transport;cation transport;cell communication;cell-cell signaling;cellular process;extracellular transport;ion transport;metabolic process;neurological system process;neurotransmitter secretion;phosphate metabolic process;phosphate transport;primary metabolic process;synaptic transmission;system process;transport;
comp208234_c4;	SPU_000159	cell communication;cell motility;cell-cell signaling;cellular process;developmental process;ectoderm development;immune system process;metabolic process;nervous system development;nucleobase, nucleoside, nucleotide and nucleic acid metabolic process;primary metabolic process;regulation of transcription from RNA polymerase II promoter;signal transduction;system development;transcription;transcript…
comp201518_c0;	SPU_000163	metabolic process;sulfur metabolic process;
comp186334_c0;comp186334_c1;	SPU_000164	B cell mediated immunity;immune response;immune system process;natural killer cell activation;response to stimulus;
comp191527_c0;	SPU_000167	cation transport;ion transport;transport;
comp206466_c4;	SPU_000172	coenzyme metabolic process;metabolic process;
comp196499_c1;	SPU_000174	cation transport;ion transport;transport;
comp203563_c5;	SPU_000175	angiogenesis;blood coagulation;cell adhesion;cell communication;cell surface receptor linked signal transduction;cell-cell adhesion;cell-cell signaling;cellular process;developmental process;ectoderm development;endocytosis;heart development;immune system process;intracellular protein transport;mesoderm development;metabolic process;nervous system development;neurological system process;primary m…
comp190230_c2;comp199558_c4;comp204722_c0;	SPU_000176	cell adhesion;cell communication;cell motility;cell-cell adhesion;cell-cell signaling;cell-matrix adhesion;cellular process;developmental process;ectoderm development;immune system process;metabolic process;nervous system development;nucleobase, nucleoside, nucleotide and nucleic acid metabolic process;primary metabolic process;regulation of transcription from RNA polymerase II promoter;signal tr…
comp202660_c2;	SPU_000177	cell adhesion;cell communication;cell surface receptor linked signal transduction;cell-matrix adhesion;cellular process;developmental process;mesoderm development;metabolic process;primary metabolic process;protein metabolic process;proteolysis;signal transduction;transmembrane receptor protein serine/threonine kinase signaling pathway;
comp196510_c12;comp196510_c8;	SPU_000178	cell communication;cellular process;intracellular signaling cascade;metabolic process;primary metabolic process;protein amino acid phosphorylation;protein metabolic process;protein modification process;signal transduction;
comp193207_c0;comp193207_c3;comp205476_c2;	SPU_000181	RNA catabolic process;RNA metabolic process;metabolic process;nucleobase, nucleoside, nucleotide and nucleic acid metabolic process;primary metabolic process;
comp195841_c6;	SPU_000182	developmental process;ectoderm development;intracellular protein transport;metabolic process;nervous system development;protein transport;system development;transport;
comp194887_c0;	SPU_000183	cell cycle;cellular process;metabolic process;mitosis;nucleobase, nucleoside, nucleotide and nucleic acid metabolic process;nucleobase, nucleoside, nucleotide and nucleic acid transport;primary metabolic process;transport;
comp200839_c0;	SPU_000184	amino acid and derivative metabolic process;amino acid metabolic process;amino acid transport;metabolic process;primary metabolic process;transport;
comp189161_c0;comp189161_c3;comp189161_c4;comp189161_c8;	SPU_000186	cell adhesion;cell communication;cell motility;cell surface receptor linked signal transduction;cell-cell adhesion;cell-cell signaling;cellular process;cytokine and chemokine mediated signaling pathway;developmental process;ectoderm development;immune system process;metabolic process;nervous system development;neurological system process;nucleobase, nucleoside, nucleotide and nucleic acid metabol…
comp208112_c3;	SPU_000187	carbohydrate metabolic process;glycogen metabolic process;lipid metabolic process;metabolic process;monosaccharide metabolic process;phospholipid metabolic process;polysaccharide metabolic process;primary metabolic process;protein metabolic process;translation;
comp193259_c1;	SPU_000191	metabolic process;nucleobase, nucleoside, nucleotide and nucleic acid metabolic process;primary metabolic process;purine base metabolic process;pyrimidine base metabolic process;
comp197645_c3;	SPU_000192	blood coagulation;cell adhesion;cell communication;cell surface receptor linked signal transduction;cell-cell adhesion;cellular defense response;cellular process;endocytosis;immune system process;intracellular protein transport;macrophage activation;protein transport;receptor-mediated endocytosis;response to external stimulus;response to stimulus;signal transduction;transport;vesicle-mediated tra…
comp196926_c3;comp196926_c7;	SPU_000195	muscle contraction;system process;
comp207374_c8;	SPU_000197	anatomical structure morphogenesis;cellular component organization and biogenesis;cellular process;cellular structure morphogenesis;developmental process;intracellular protein transport;metabolic process;neurological system process;primary metabolic process;protein metabolic process;protein transport;proteolysis;sensory perception;system process;transport;vesicle-mediated transport;
comp191106_c0;comp191106_c2;comp191106_c4;	SPU_000202	cell communication;cellular process;intracellular signaling cascade;metabolic process;primary metabolic process;signal transduction;
comp205642_c13;	SPU_000205	cell communication;cell surface receptor linked signal transduction;cellular process;intracellular protein transport;intracellular signaling cascade;metabolic process;nucleobase, nucleoside, nucleotide and nucleic acid metabolic process;primary metabolic process;protein transport;signal transduction;transport;
comp197130_c1;	SPU_000206	cell communication;cellular process;intracellular signaling cascade;signal transduction;
comp198481_c2;comp198481_c4;comp198481_c6;	SPU_000208	cell communication;cell surface receptor linked signal transduction;cellular process;exocytosis;intracellular protein transport;lipid metabolic process;lipid transport;metabolic process;primary metabolic process;protein transport;signal transduction;transport;vesicle-mediated transport;
comp197939_c5;	SPU_000210	DNA metabolic process;DNA recombination;DNA repair;DNA replication;cell cycle;cellular process;metabolic process;nucleobase, nucleoside, nucleotide and nucleic acid metabolic process;primary metabolic process;
comp203450_c0;comp203450_c1;	SPU_000212	metabolic process;nucleobase, nucleoside, nucleotide and nucleic acid metabolic process;primary metabolic process;transcription;transcription from RNA polymerase II promoter;
comp209181_c1;	SPU_000214	carbohydrate metabolic process;metabolic process;polysaccharide metabolic process;primary metabolic process;protein amino acid glycosylation;protein folding;protein metabolic process;protein modification process;proteolysis;
comp193304_c0;	SPU_000216	cell communication;cell motility;cell-cell signaling;cellular process;developmental process;ectoderm development;immune system process;metabolic process;nervous system development;nucleobase, nucleoside, nucleotide and nucleic acid metabolic process;primary metabolic process;regulation of transcription from RNA polymerase II promoter;signal transduction;system development;transcription;transcript…
comp191585_c3;comp191585_c4;	SPU_000217	cell cycle;cellular process;mitosis;
comp198350_c4;comp199735_c0;comp202352_c2;	SPU_000222	complement activation;immune response;immune system process;response to stimulus;
comp193099_c0;	SPU_000225	RNA metabolic process;metabolic process;nucleobase, nucleoside, nucleotide and nucleic acid metabolic process;primary metabolic process;rRNA metabolic process;
comp206532_c1;	SPU_000227	ion transport;transport;
comp203277_c2;	SPU_000228	cell cycle;cellular process;gamete generation;immune system process;intracellular protein transport;metabolic process;nitrogen compound metabolic process;nucleobase, nucleoside, nucleotide and nucleic acid metabolic process;primary metabolic process;protein metabolic process;protein modification process;protein transport;reproduction;spermatogenesis;transcription;transcription from RNA polymerase…
comp206774_c0;comp206774_c1;	SPU_000236	carbohydrate metabolic process;generation of precursor metabolites and energy;metabolic process;primary metabolic process;tricarboxylic acid cycle;
comp189067_c1;	SPU_000237	JNK cascade;MAPKKK cascade;apoptosis;cell communication;cell surface receptor linked signal transduction;cellular process;immune system process;intracellular signaling cascade;signal transduction;transmembrane receptor protein tyrosine kinase signaling pathway;
comp200994_c9;	SPU_000239	RNA metabolic process;mRNA processing;metabolic process;nuclear mRNA splicing, via spliceosome;nucleobase, nucleoside, nucleotide and nucleic acid metabolic process;primary metabolic process;regulation of transcription from RNA polymerase II promoter;transcription;transcription from RNA polymerase II promoter;
comp208401_c0;	SPU_000240	apoptosis;cell cycle;cellular process;chromosome segregation;developmental process;dorsal/ventral axis specification;embryonic development;meiosis;metabolic process;mitosis;negative regulation of apoptosis;pattern specification process;primary metabolic process;protein metabolic process;protein modification process;proteolysis;
comp194549_c0;comp194549_c1;comp194549_c2;comp194549_c4;comp194549_c6;comp194549_c7;comp194549_c8;	SPU_000241	anatomical structure morphogenesis;cellular component organization and biogenesis;cellular process;cellular structure morphogenesis;developmental process;
comp203457_c8;comp207693_c5;	SPU_000244	carbohydrate metabolic process;cell communication;cell cycle;cell surface receptor linked signal transduction;cellular process;developmental process;ectoderm development;embryonic development;glycogen metabolic process;intracellular signaling cascade;mesoderm development;metabolic process;mitosis;nervous system development;pattern specification process;polysaccharide metabolic process;primary met…
comp208178_c2;	SPU_000247	anatomical structure morphogenesis;cellular component organization and biogenesis;cellular process;cellular structure morphogenesis;developmental process;
comp189841_c3;comp189841_c6;comp189841_c9;	SPU_000255	cell communication;cellular process;developmental process;ectoderm development;immune system process;metabolic process;nucleobase, nucleoside, nucleotide and nucleic acid metabolic process;primary metabolic process;regulation of transcription from RNA polymerase II promoter;response to stimulus;response to stress;signal transduction;transcription;transcription from RNA polymerase II promoter;
comp199151_c0;comp199151_c2;	SPU_000256	metabolic process;primary metabolic process;protein metabolic process;proteolysis;
comp188470_c2;	SPU_000275	carbohydrate metabolic process;metabolic process;primary metabolic process;
comp196723_c0;	SPU_000276	developmental process;embryonic development;gut mesoderm development;mesoderm development;metabolic process;muscle development;nucleobase, nucleoside, nucleotide and nucleic acid metabolic process;primary metabolic process;regulation of transcription from RNA polymerase II promoter;skeletal development;system development;transcription;transcription from RNA polymerase II promoter;
comp202241_c5;	SPU_000277	metabolic process;primary metabolic process;protein metabolic process;
comp192067_c0;	SPU_000278	anatomical structure morphogenesis;cell cycle;cellular component organization and biogenesis;cellular process;cellular structure morphogenesis;developmental process;
comp207532_c0;comp207532_c2;	SPU_000281	generation of precursor metabolites and energy;immune system process;metabolic process;oxygen and reactive oxygen species metabolic process;respiratory electron transport chain;
comp193044_c0;comp193044_c1;	SPU_000282	DNA metabolic process;DNA repair;metabolic process;nucleobase, nucleoside, nucleotide and nucleic acid metabolic process;primary metabolic process;
comp207610_c0;	SPU_000283	apoptosis;cell communication;cellular process;metabolic process;nucleobase, nucleoside, nucleotide and nucleic acid metabolic process;nucleobase, nucleoside, nucleotide and nucleic acid transport;primary metabolic process;signal transduction;transport;
comp204571_c0;	SPU_000285	intracellular protein transport;protein transport;transport;vesicle-mediated transport;
comp191310_c0;comp191310_c10;comp191310_c11;comp191310_c3;comp191310_c5;comp191310_c6;comp192385_c2;comp192385_c3;	SPU_000287	metabolic process;primary metabolic process;protein metabolic process;proteolysis;
comp195164_c1;	SPU_000295	RNA localization;RNA metabolic process;developmental process;ectoderm development;localization;mRNA processing;metabolic process;nervous system development;nuclear mRNA splicing, via spliceosome;nucleobase, nucleoside, nucleotide and nucleic acid metabolic process;primary metabolic process;system development;transcription;transcription from RNA polymerase II promoter;
comp206489_c2;	SPU_000296	anatomical structure morphogenesis;cellular component organization and biogenesis;cellular process;cellular structure morphogenesis;developmental process;
comp195927_c4;	SPU_000299	cell communication;cellular process;signal transduction;
comp199219_c1;	SPU_000301	metabolic process;
comp200860_c6;	SPU_000303	intracellular protein transport;metabolic process;primary metabolic process;protein complex assembly;protein metabolic process;protein targeting;protein transport;translation;transport;
comp195500_c3;comp195500_c6;	SPU_000304	anatomical structure morphogenesis;cellular component organization and biogenesis;cellular process;cellular structure morphogenesis;developmental process;intracellular protein transport;metabolic process;neurological system process;primary metabolic process;protein metabolic process;protein transport;proteolysis;sensory perception;system process;transport;vesicle-mediated transport;
comp199946_c0;comp199946_c1;comp199946_c3;comp199946_c4;comp199946_c5;	SPU_000310	cell communication;cell surface receptor linked signal transduction;cellular process;metabolic process;primary metabolic process;protein amino acid phosphorylation;protein metabolic process;protein modification process;signal transduction;transmembrane receptor protein tyrosine kinase signaling pathway;
comp206841_c1;comp206841_c2;comp206841_c3;	SPU_000311	DNA metabolic process;DNA repair;RNA metabolic process;cell communication;cellular component organization and biogenesis;cellular process;establishment and/or maintenance of chromatin architecture;intracellular protein transport;intracellular signaling cascade;mRNA processing;metabolic process;nuclear mRNA splicing, via spliceosome;nucleobase, nucleoside, nucleotide and nucleic acid metabolic pro…
comp206138_c1;	SPU_000318	transport;vitamin transport;
comp199747_c0;	SPU_000319	cell cycle;cellular process;mitosis;
comp202410_c2;	SPU_000324	amino acid and derivative metabolic process;amino acid biosynthetic process;amino acid metabolic process;metabolic process;primary metabolic process;
comp206708_c2;	SPU_000328	RNA elongation from RNA polymerase II promoter;RNA metabolic process;cell cycle;cellular process;mRNA processing;metabolic process;nuclear mRNA splicing, via spliceosome;nucleobase, nucleoside, nucleotide and nucleic acid metabolic process;primary metabolic process;regulation of transcription from RNA polymerase II promoter;transcription;transcription from RNA polymerase II promoter;transcription…
comp190269_c0;comp190269_c1;comp199706_c1;	SPU_000330	metabolic process;primary metabolic process;protein metabolic process;proteolysis;
comp196612_c1;	SPU_000338	metabolic process;primary metabolic process;protein metabolic process;translation;
comp185735_c2;comp192255_c3;comp192255_c6;comp195593_c3;comp206410_c2;	SPU_000346	endocytosis;immune system process;intracellular protein transport;macrophage activation;phagocytosis;protein transport;receptor-mediated endocytosis;transport;vesicle-mediated transport;
comp206608_c4;	SPU_000353	carbohydrate metabolic process;metabolic process;polysaccharide metabolic process;primary metabolic process;protein amino acid glycosylation;protein metabolic process;protein modification process;
comp206619_c11;	SPU_000361	metabolic process;primary metabolic process;protein metabolic process;proteolysis;
comp194068_c0;comp194068_c1;comp194068_c10;comp194068_c4;	SPU_000362	metabolic process;primary metabolic process;protein metabolic process;proteolysis;
comp199120_c3;	SPU_000364	cation transport;ion transport;metabolic process;nucleobase, nucleoside, nucleotide and nucleic acid metabolic process;primary metabolic process;transport;
comp202243_c5;	SPU_000371	cellular component organization and biogenesis;cellular process;establishment and/or maintenance of chromatin architecture;metabolic process;nucleobase, nucleoside, nucleotide and nucleic acid metabolic process;organelle organization and biogenesis;primary metabolic process;transcription;transcription from RNA polymerase II promoter;
comp207508_c0;comp207508_c1;comp207508_c4;	SPU_000376	G-protein coupled receptor protein signaling pathway;cell communication;cell surface receptor linked signal transduction;cellular process;cyclic nucleotide metabolic process;immune system process;intracellular signaling cascade;metabolic process;nucleobase, nucleoside, nucleotide and nucleic acid metabolic process;primary metabolic process;signal transduction;
comp198115_c5;	SPU_000377	metabolic process;primary metabolic process;protein metabolic process;proteolysis;
comp166992_c0;	SPU_000379	metabolic process;primary metabolic process;protein metabolic process;translation;
comp194941_c2;	SPU_000383	carbohydrate metabolic process;metabolic process;polysaccharide metabolic process;primary metabolic process;protein amino acid glycosylation;protein folding;protein metabolic process;protein modification process;proteolysis;
comp202331_c4;	SPU_000388	angiogenesis;developmental process;ectoderm development;embryonic development;female gamete generation;gamete generation;gut mesoderm development;mesoderm development;metabolic process;muscle development;nervous system development;nucleobase, nucleoside, nucleotide and nucleic acid metabolic process;pattern specification process;primary metabolic process;regulation of transcription from RNA polym…
comp156034_c1;comp167288_c0;comp176196_c0;comp208487_c4;	SPU_000395	metabolic process;primary metabolic process;protein metabolic process;translation;
comp194838_c2;comp194838_c3;comp194838_c5;comp194838_c6;	SPU_000402	cation transport;ion transport;transport;
comp201022_c0;	SPU_000403	RNA metabolic process;mRNA processing;metabolic process;nuclear mRNA splicing, via spliceosome;nucleobase, nucleoside, nucleotide and nucleic acid metabolic process;primary metabolic process;
comp201647_c16;comp201647_c2;	SPU_000408	cell communication;cellular process;intracellular protein transport;protein targeting;protein transport;signal transduction;transport;
comp192750_c1;	SPU_000409	angiogenesis;apoptosis;cell adhesion;cell communication;cell cycle;cell motility;cell surface receptor linked signal transduction;cell-cell adhesion;cell-cell signaling;cell-matrix adhesion;cellular process;developmental process;ectoderm development;immune system process;induction of apoptosis;mesoderm development;metabolic process;muscle contraction;muscle development;nervous system development;…
comp200583_c5;comp200583_c9;	SPU_000417	fatty acid metabolic process;immune system process;lipid metabolic process;lipid transport;metabolic process;primary metabolic process;
comp197571_c9;	SPU_000419	cell adhesion;cell communication;cellular process;signal transduction;
comp190519_c1;comp190519_c4;	SPU_000426	carbohydrate metabolic process;lipid metabolic process;metabolic process;phospholipid metabolic process;polysaccharide metabolic process;primary metabolic process;sulfur metabolic process;
comp187745_c2;	SPU_000428	G-protein coupled receptor protein signaling pathway;cell adhesion;cell communication;cell surface receptor linked signal transduction;cellular process;neurological system process;sensory perception;signal transduction;system process;visual perception;
comp200404_c0;	SPU_000429	apoptosis;cell cycle;cellular process;chromosome segregation;developmental process;dorsal/ventral axis specification;embryonic development;meiosis;metabolic process;mitosis;negative regulation of apoptosis;pattern specification process;primary metabolic process;protein metabolic process;protein modification process;proteolysis;
comp207001_c0;	SPU_000432	anatomical structure morphogenesis;cell cycle;cellular component organization and biogenesis;cellular process;cellular structure morphogenesis;cytokinesis;developmental process;endocytosis;exocytosis;intracellular protein transport;mitosis;protein transport;transport;vesicle-mediated transport;
comp194552_c0;comp194552_c2;comp203886_c11;comp203886_c2;comp203886_c3;	SPU_000435	apoptosis;cell adhesion;cell communication;cell-cell adhesion;cell-matrix adhesion;cellular process;induction of apoptosis;metabolic process;muscle contraction;primary metabolic process;protein amino acid phosphorylation;protein metabolic process;protein modification process;signal transduction;system process;
comp200925_c1;comp203236_c1;comp203236_c2;comp203236_c4;comp203236_c5;comp203236_c6;comp203236_c7;	SPU_000437	cell adhesion;cellular process;female gamete generation;gamete generation;reproduction;
comp189541_c2;	SPU_000438	cell adhesion;cellular process;fertilization;reproduction;
comp197723_c13;	SPU_000439	cell adhesion;cellular process;fertilization;reproduction;
comp199140_c1;	SPU_000440	metabolic process;nucleobase, nucleoside, nucleotide and nucleic acid metabolic process;primary metabolic process;regulation of transcription from RNA polymerase II promoter;transcription;transcription from RNA polymerase II promoter;
comp188726_c2;comp191671_c0;	SPU_000441	cell adhesion;cellular process;developmental process;mesoderm development;muscle contraction;muscle development;system development;system process;
comp202175_c4;	SPU_000442	apoptosis;cell adhesion;cell communication;cell-cell adhesion;cell-matrix adhesion;cellular process;induction of apoptosis;metabolic process;muscle contraction;primary metabolic process;protein amino acid phosphorylation;protein metabolic process;protein modification process;signal transduction;system process;
comp198943_c7;	SPU_000444	amino acid and derivative metabolic process;amino acid metabolic process;fatty acid metabolic process;lipid metabolic process;metabolic process;primary metabolic process;
comp198188_c1;	SPU_000446	cell adhesion;cellular process;
comp198082_c1;comp207288_c2;	SPU_000455	carbohydrate metabolic process;coenzyme metabolic process;fatty acid beta-oxidation;fatty acid metabolic process;lipid metabolic process;metabolic process;primary metabolic process;vitamin biosynthetic process;vitamin metabolic process;
comp174031_c1;	SPU_000458	carbohydrate metabolic process;lipid metabolic process;metabolic process;polysaccharide metabolic process;primary metabolic process;protein amino acid glycosylation;protein metabolic process;protein modification process;
comp191541_c3;comp191541_c4;	SPU_000468	cell communication;cell cycle;cellular process;developmental process;ectoderm development;embryonic development;intracellular signaling cascade;metabolic process;nervous system development;primary metabolic process;protein amino acid phosphorylation;protein metabolic process;protein modification process;signal transduction;system development;
comp205783_c1;comp205783_c2;	SPU_000469	angiogenesis;apoptosis;cell adhesion;cell communication;cell cycle;cell motility;cell surface receptor linked signal transduction;cell-cell adhesion;cell-cell signaling;cellular process;developmental process;ectoderm development;immune system process;induction of apoptosis;mesoderm development;metabolic process;muscle contraction;muscle development;nervous system development;neurological system p…
comp187858_c1;comp187858_c2;	SPU_000471	amino acid and derivative metabolic process;amino acid biosynthetic process;amino acid metabolic process;lipid metabolic process;metabolic process;neurological system process;primary metabolic process;sensory perception;steroid metabolic process;system process;visual perception;
comp199032_c0;comp199032_c3;	SPU_000478	metabolic process;
comp191398_c11;comp191398_c12;	SPU_000480	metabolic process;nucleobase, nucleoside, nucleotide and nucleic acid metabolic process;primary metabolic process;regulation of transcription from RNA polymerase II promoter;transcription;transcription from RNA polymerase II promoter;
comp201217_c8;	SPU_000484	generation of precursor metabolites and energy;respiratory electron transport chain;
comp192311_c0;	SPU_000485	developmental process;ectoderm development;embryonic development;gut mesoderm development;heart development;mesoderm development;metabolic process;muscle development;nervous system development;nucleobase, nucleoside, nucleotide and nucleic acid metabolic process;pattern specification process;primary metabolic process;regulation of transcription from RNA polymerase II promoter;segment specificatio…
comp194766_c3;	SPU_000486	DNA metabolic process;DNA repair;metabolic process;nucleobase, nucleoside, nucleotide and nucleic acid metabolic process;primary metabolic process;
comp175594_c0;comp186808_c1;comp202766_c12;comp202766_c15;comp202766_c2;comp202766_c3;	SPU_000494	metabolic process;nucleobase, nucleoside, nucleotide and nucleic acid metabolic process;primary metabolic process;protein metabolic process;proteolysis;transcription;transcription, RNA-dependent;
comp202766_c1;comp202766_c10;comp202766_c14;comp202766_c16;comp202766_c5;comp202766_c9;comp205759_c4;comp205759_c6;	SPU_000495	metabolic process;nucleobase, nucleoside, nucleotide and nucleic acid metabolic process;primary metabolic process;protein metabolic process;proteolysis;transcription;transcription, RNA-dependent;
comp205953_c0;	SPU_000497	metabolic process;primary metabolic process;protein metabolic process;protein modification process;
comp203050_c11;	SPU_000498	G-protein coupled receptor protein signaling pathway;cell communication;cell surface receptor linked signal transduction;cell-cell signaling;cellular process;neurological system process;signal transduction;system process;
comp198729_c0;comp198729_c3;comp198729_c4;comp198729_c5;	SPU_000501	developmental process;ectoderm development;intracellular protein transport;metabolic process;nervous system development;protein transport;system development;transport;
comp198016_c3;	SPU_000502	metabolic process;nucleobase, nucleoside, nucleotide and nucleic acid metabolic process;primary metabolic process;protein metabolic process;proteolysis;transcription;transcription, RNA-dependent;
comp202966_c4;	SPU_000508	G-protein coupled receptor protein signaling pathway;cell communication;cell surface receptor linked signal transduction;cellular process;neurological system process;sensory perception;signal transduction;system process;
comp200235_c1;comp200235_c5;comp200235_c6;	SPU_000512	generation of precursor metabolites and energy;immune system process;respiratory electron transport chain;
comp187335_c4;comp200235_c9;comp202225_c6;	SPU_000513	generation of precursor metabolites and energy;immune system process;respiratory electron transport chain;
comp202946_c0;comp202946_c5;comp202946_c6;comp202946_c7;	SPU_000514	I-kappaB kinase/NF-kappaB cascade;JNK cascade;MAPKKK cascade;anatomical structure morphogenesis;apoptosis;cell adhesion;cell communication;cell cycle;cell surface receptor linked signal transduction;cellular component organization and biogenesis;cellular process;cellular structure morphogenesis;developmental process;embryonic development;female gamete generation;gamete generation;immune system pr…
comp202174_c7;	SPU_000518	cell adhesion;cell communication;cell-cell adhesion;cell-cell signaling;cellular process;developmental process;ectoderm development;lipid metabolic process;metabolic process;nervous system development;neurological system process;neuromuscular synaptic transmission;primary metabolic process;signal transduction;synaptic transmission;system development;system process;vitamin metabolic process;
comp202773_c1;	SPU_000522	amino acid and derivative metabolic process;amino acid metabolic process;metabolic process;nucleobase, nucleoside, nucleotide and nucleic acid metabolic process;primary metabolic process;
comp191897_c0;comp191897_c2;comp191897_c3;comp191897_c4;	SPU_000523	antigen processing and presentation;antigen processing and presentation of peptide or polysaccharide antigen via MHC class II;cellular defense response;immune system process;metabolic process;nucleobase, nucleoside, nucleotide and nucleic acid metabolic process;primary metabolic process;protein metabolic process;proteolysis;response to stimulus;
comp205931_c0;	SPU_000525	cell adhesion;cellular process;metabolic process;primary metabolic process;protein metabolic process;
comp207913_c0;comp207913_c2;comp208857_c0;comp208857_c4;	SPU_000526	cell adhesion;cell communication;cell-cell adhesion;cell-matrix adhesion;cellular process;metabolic process;primary metabolic process;protein metabolic process;proteolysis;signal transduction;
comp206340_c14;	SPU_000539	calcium-mediated signaling;cell communication;cell cycle;cell motility;cellular process;intracellular signaling cascade;signal transduction;
comp197435_c5;	SPU_000540	metabolic process;nucleobase, nucleoside, nucleotide and nucleic acid metabolic process;primary metabolic process;transcription;transcription from RNA polymerase II promoter;
comp198254_c3;	SPU_000541	immune system process;metabolic process;oxygen and reactive oxygen species metabolic process;
comp174308_c1;	SPU_000542	blood coagulation;cell adhesion;cell communication;cell surface receptor linked signal transduction;cell-cell adhesion;cellular defense response;cellular process;endocytosis;immune system process;intracellular protein transport;macrophage activation;protein transport;receptor-mediated endocytosis;response to external stimulus;response to stimulus;signal transduction;transport;vesicle-mediated tra…
comp201191_c1;comp203495_c1;	SPU_000544	DNA metabolic process;DNA replication;cell cycle;cellular process;metabolic process;nucleobase, nucleoside, nucleotide and nucleic acid metabolic process;primary metabolic process;
comp204090_c2;	SPU_000548	intracellular protein transport;lysosomal transport;protein transport;transport;
comp203226_c1;	SPU_000551	apoptosis;cell communication;cell surface receptor linked signal transduction;cellular process;developmental process;ectoderm development;nervous system development;signal transduction;system development;
comp196898_c4;	SPU_000552	G-protein coupled receptor protein signaling pathway;cell surface receptor linked signal transduction;cellular process;intracellular protein transport;protein transport;signal transduction;transport;vesicle-mediated transport;
comp204127_c0;	SPU_000554	angiogenesis;apoptosis;cell adhesion;cell communication;cell cycle;cell motility;cell surface receptor linked signal transduction;cell-cell adhesion;cell-cell signaling;cell-matrix adhesion;cellular process;developmental process;ectoderm development;immune system process;induction of apoptosis;mesoderm development;metabolic process;muscle contraction;muscle development;nervous system development;…
comp196721_c0;	SPU_000559	intracellular protein transport;protein transport;transport;vesicle-mediated transport;
comp196617_c1;	SPU_000560	immune system process;metabolic process;primary metabolic process;protein metabolic process;proteolysis;
comp189068_c0;comp189068_c2;	SPU_000561	metabolic process;primary metabolic process;protein amino acid glycosylation;protein metabolic process;protein modification process;
comp205395_c0;	SPU_000563	carbohydrate metabolic process;cell communication;cell cycle;cell surface receptor linked signal transduction;cellular process;developmental process;ectoderm development;embryonic development;glycogen metabolic process;intracellular signaling cascade;mesoderm development;metabolic process;mitosis;nervous system development;pattern specification process;polysaccharide metabolic process;primary met…
comp199125_c2;	SPU_000573	anatomical structure morphogenesis;cell cycle;cellular component organization and biogenesis;cellular process;cellular structure morphogenesis;developmental process;immune system process;response to stimulus;response to stress;
comp187775_c1;comp191675_c5;	SPU_000578	metabolic process;nucleobase, nucleoside, nucleotide and nucleic acid metabolic process;primary metabolic process;regulation of transcription from RNA polymerase II promoter;transcription;transcription from RNA polymerase II promoter;
comp193514_c5;	SPU_000581	developmental process;ectoderm development;mesoderm development;metabolic process;nervous system development;primary metabolic process;protein metabolic process;proteolysis;system development;
comp193514_c0;	SPU_000582	developmental process;ectoderm development;mesoderm development;metabolic process;nervous system development;primary metabolic process;protein metabolic process;proteolysis;system development;
comp199738_c2;	SPU_000583	anatomical structure morphogenesis;cell adhesion;cellular component organization and biogenesis;cellular process;cellular structure morphogenesis;developmental process;dorsal/ventral axis specification;fertilization;neurological system process;pattern specification process;reproduction;sensory perception;system process;
comp199738_c0;	SPU_000584	G-protein coupled receptor protein signaling pathway;cell communication;cell surface receptor linked signal transduction;cell-cell signaling;cellular process;defense response to bacterium;developmental process;exocytosis;gamete generation;heart development;immune response;immune system process;intracellular protein transport;mesoderm development;neurological system process;neurotransmitter secret…
comp196544_c6;	SPU_000586	amino acid and derivative metabolic process;amino acid biosynthetic process;amino acid metabolic process;carbohydrate metabolic process;metabolic process;primary metabolic process;
comp195261_c0;	SPU_000590	carbohydrate metabolic process;metabolic process;primary metabolic process;
comp157487_c0;	SPU_000594	amino acid and derivative metabolic process;amino acid metabolic process;intracellular protein transport;metabolic process;primary metabolic process;protein transport;regulation of amino acid metabolic process;transport;
comp169867_c0;comp185869_c0;comp185869_c1;comp188085_c0;comp188085_c2;comp190181_c0;	SPU_000595	metabolic process;primary metabolic process;protein metabolic process;translation;
comp200756_c4;	SPU_000596	lipid metabolic process;lipid transport;metabolic process;primary metabolic process;transport;
comp198662_c1;	SPU_000597	lipid metabolic process;metabolic process;neurological system process;primary metabolic process;sensory perception;steroid metabolic process;system process;visual perception;
comp196034_c0;comp196034_c1;	SPU_000602	generation of precursor metabolites and energy;respiratory electron transport chain;
comp198324_c1;comp198324_c3;comp198324_c4;comp198324_c6;comp198324_c7;	SPU_000603	metabolic process;nucleobase, nucleoside, nucleotide and nucleic acid metabolic process;primary metabolic process;regulation of transcription from RNA polymerase II promoter;transcription;transcription from RNA polymerase II promoter;
comp199379_c1;comp205917_c0;comp205917_c2;comp205917_c4;	SPU_000607	carbohydrate metabolic process;coenzyme metabolic process;fatty acid biosynthetic process;fatty acid metabolic process;gluconeogenesis;lipid metabolic process;metabolic process;monosaccharide metabolic process;primary metabolic process;
comp194274_c10;comp194274_c11;comp194274_c12;comp194274_c15;comp194274_c2;comp194274_c21;comp194274_c7;	SPU_000611	G-protein coupled receptor protein signaling pathway;cell communication;cell surface receptor linked signal transduction;cellular process;lipid metabolic process;metabolic process;phospholipid metabolic process;primary metabolic process;signal transduction;
comp196849_c9;	SPU_000616	cell communication;cellular process;cyclic nucleotide metabolic process;metabolic process;neurological system process;nucleobase, nucleoside, nucleotide and nucleic acid metabolic process;primary metabolic process;sensory perception;signal transduction;system process;visual perception;
comp200482_c0;	SPU_000619	metabolic process;primary metabolic process;protein metabolic process;protein modification process;proteolysis;translation;
comp205383_c12;comp205383_c4;	SPU_000636	metabolic process;nucleobase, nucleoside, nucleotide and nucleic acid metabolic process;primary metabolic process;protein metabolic process;proteolysis;transcription;transcription, RNA-dependent;
comp208617_c3;	SPU_000637	immune system process;intracellular protein transport;metabolic process;nuclear transport;primary metabolic process;protein folding;protein metabolic process;protein transport;transport;
comp208618_c0;comp208618_c3;	SPU_000639	cation transport;ion transport;lipid metabolic process;lipid transport;metabolic process;nucleobase, nucleoside, nucleotide and nucleic acid metabolic process;nucleobase, nucleoside, nucleotide and nucleic acid transport;phosphate metabolic process;phosphate transport;primary metabolic process;transport;
comp208328_c0;	SPU_000640	DNA metabolic process;DNA repair;DNA replication;cell cycle;cellular component organization and biogenesis;cellular process;chromosome segregation;establishment and/or maintenance of chromatin architecture;meiosis;metabolic process;mitosis;nucleobase, nucleoside, nucleotide and nucleic acid metabolic process;organelle organization and biogenesis;primary metabolic process;
comp209089_c7;	SPU_000641	carbohydrate metabolic process;coenzyme metabolic process;fatty acid beta-oxidation;fatty acid metabolic process;lipid metabolic process;metabolic process;primary metabolic process;vitamin biosynthetic process;vitamin metabolic process;
comp186201_c0;	SPU_000646	apoptosis;cell adhesion;cell communication;cell-cell adhesion;cellular defense response;cellular process;extracellular transport;immune system process;macrophage activation;metabolic process;negative regulation of apoptosis;neurological system process;primary metabolic process;protein metabolic process;proteolysis;response to stimulus;signal transduction;system process;transport;
comp208000_c0;comp208525_c0;	SPU_000648	metabolic process;primary metabolic process;protein metabolic process;translation;
comp204043_c1;comp204043_c2;comp204043_c3;comp204043_c6;	SPU_000649	metabolic process;primary metabolic process;protein metabolic process;proteolysis;
comp205971_c2;	SPU_000650	I-kappaB kinase/NF-kappaB cascade;RNA catabolic process;RNA metabolic process;cell communication;cellular process;intracellular signaling cascade;mRNA processing;metabolic process;nuclear mRNA splicing, via spliceosome;nucleobase, nucleoside, nucleotide and nucleic acid metabolic process;nucleobase, nucleoside, nucleotide and nucleic acid transport;primary metabolic process;regulation of transcri…
comp196563_c3;comp196563_c4;	SPU_000652	DNA metabolic process;DNA replication;JNK cascade;MAPKKK cascade;carbohydrate metabolic process;cell communication;cell cycle;cellular process;developmental process;glycolysis;immune system process;intracellular signaling cascade;lipid metabolic process;mesoderm development;metabolic process;monosaccharide metabolic process;muscle development;nucleobase, nucleoside, nucleotide and nucleic acid me…
comp207922_c3;	SPU_000653	angiogenesis;blood coagulation;cell adhesion;cell communication;cell surface receptor linked signal transduction;cell-cell adhesion;cell-cell signaling;cellular process;developmental process;ectoderm development;heart development;immune system process;mesoderm development;metabolic process;nervous system development;neurological system process;primary metabolic process;protein metabolic process;p…
comp199039_c3;	SPU_000654	apoptosis;cell adhesion;cell communication;cell-cell adhesion;cellular process;extracellular transport;immune system process;macrophage activation;metabolic process;negative regulation of apoptosis;neurological system process;primary metabolic process;protein metabolic process;proteolysis;signal transduction;system process;transport;
comp205283_c1;	SPU_000660	metabolic process;primary metabolic process;protein metabolic process;tRNA aminoacylation for protein translation;translation;
comp188893_c0;	SPU_000661	fatty acid metabolic process;lipid metabolic process;metabolic process;primary metabolic process;
comp182222_c0;comp200450_c1;comp200450_c12;comp200450_c5;	SPU_000667	cell communication;cell surface receptor linked signal transduction;cellular process;metabolic process;primary metabolic process;protein amino acid phosphorylation;protein metabolic process;protein modification process;signal transduction;transmembrane receptor protein tyrosine kinase signaling pathway;
comp191069_c12;comp194673_c2;comp199857_c2;	SPU_000668	cell communication;cell surface receptor linked signal transduction;cellular process;developmental process;ectoderm development;female gamete generation;gamete generation;heart development;mesoderm development;muscle development;reproduction;signal transduction;skeletal development;system development;
comp192515_c4;	SPU_000671	protein modification process;
comp208105_c3;	SPU_000673	angiogenesis;apoptosis;cell adhesion;cell communication;cell cycle;cell motility;cell surface receptor linked signal transduction;cell-cell adhesion;cell-cell signaling;cell-matrix adhesion;cellular process;developmental process;ectoderm development;immune system process;induction of apoptosis;mesoderm development;metabolic process;muscle contraction;muscle development;nervous system development;…
comp195402_c0;comp195402_c1;	SPU_000680	cell adhesion;cell communication;cell-cell adhesion;cell-matrix adhesion;cellular process;metabolic process;primary metabolic process;protein metabolic process;proteolysis;signal transduction;
comp201970_c1;	SPU_000689	intracellular protein transport;protein transport;transport;
comp200496_c4;comp200496_c5;comp200496_c7;comp200496_c9;	SPU_000692	carbohydrate metabolic process;lipid metabolic process;metabolic process;polysaccharide metabolic process;primary metabolic process;steroid metabolic process;
comp203823_c1;	SPU_000694	carbohydrate metabolic process;lipid metabolic process;metabolic process;polysaccharide metabolic process;primary metabolic process;steroid metabolic process;
comp193098_c6;	SPU_000703	G-protein coupled receptor protein signaling pathway;cell communication;cell motility;cell surface receptor linked signal transduction;cellular process;immune system process;muscle contraction;neurological system process;response to stimulus;response to stress;sensory perception;signal transduction;system process;
comp195931_c11;comp195931_c6;comp195931_c9;	SPU_000707	DNA metabolic process;DNA recombination;DNA repair;metabolic process;nucleobase, nucleoside, nucleotide and nucleic acid metabolic process;primary metabolic process;
comp192442_c0;comp192442_c1;comp192442_c2;comp208496_c5;	SPU_000709	carbohydrate metabolic process;metabolic process;primary metabolic process;
comp198166_c6;comp200310_c6;	SPU_000715	metabolic process;nucleobase, nucleoside, nucleotide and nucleic acid metabolic process;primary metabolic process;protein metabolic process;proteolysis;transcription;transcription, RNA-dependent;
comp200663_c8;	SPU_000721	cell adhesion;cellular process;reproduction;
comp201223_c2;comp201223_c7;comp202570_c1;comp202570_c5;	SPU_000722	DNA metabolic process;DNA repair;metabolic process;nucleobase, nucleoside, nucleotide and nucleic acid metabolic process;primary metabolic process;regulation of transcription from RNA polymerase II promoter;transcription;transcription from RNA polymerase II promoter;
comp206267_c2;	SPU_000723	anatomical structure morphogenesis;cell cycle;cellular component organization and biogenesis;cellular process;cellular structure morphogenesis;developmental process;
comp191113_c8;	SPU_000730	G-protein coupled receptor protein signaling pathway;cell communication;cell surface receptor linked signal transduction;cell-cell signaling;cellular process;defense response to bacterium;exocytosis;immune response;immune system process;intracellular protein transport;neurological system process;neurotransmitter secretion;protein transport;response to stimulus;response to stress;signal transducti…
comp202516_c7;	SPU_000733	cation transport;ion transport;transport;
comp194709_c0;	SPU_000736	angiogenesis;apoptosis;cell adhesion;cell communication;cell cycle;cell motility;cell surface receptor linked signal transduction;cell-cell adhesion;cell-cell signaling;cell-matrix adhesion;cellular process;developmental process;ectoderm development;immune system process;induction of apoptosis;mesoderm development;metabolic process;muscle contraction;muscle development;nervous system development;…
comp196024_c8;comp200257_c0;	SPU_000742	apoptosis;cell cycle;cellular process;chromosome segregation;developmental process;dorsal/ventral axis specification;embryonic development;meiosis;metabolic process;mitosis;negative regulation of apoptosis;pattern specification process;primary metabolic process;protein metabolic process;protein modification process;proteolysis;
comp171347_c0;	SPU_000752	cell adhesion;cellular process;fertilization;reproduction;
comp196394_c0;	SPU_000755	carbohydrate metabolic process;metabolic process;primary metabolic process;
comp204314_c8;	SPU_000756	developmental process;heart development;mesoderm development;metabolic process;muscle development;nucleobase, nucleoside, nucleotide and nucleic acid metabolic process;primary metabolic process;regulation of transcription from RNA polymerase II promoter;skeletal development;system development;transcription;transcription from RNA polymerase II promoter;
comp195159_c18;comp195159_c8;comp196724_c1;comp196724_c4;comp198484_c3;comp208397_c8;	SPU_000758	cation transport;ion transport;transport;
comp194751_c0;	SPU_000759	metabolic process;primary metabolic process;protein metabolic process;proteolysis;
comp197422_c1;comp197422_c5;	SPU_000760	cell communication;cellular process;intracellular signaling cascade;lipid metabolic process;metabolic process;phospholipid metabolic process;primary metabolic process;signal transduction;
comp198928_c0;comp198928_c5;	SPU_000764	B cell mediated immunity;I-kappaB kinase/NF-kappaB cascade;JNK cascade;MAPKKK cascade;apoptosis;cell communication;cell surface receptor linked signal transduction;cell-cell signaling;cellular defense response;cellular process;cytokine and chemokine mediated signaling pathway;developmental process;ectoderm development;immune response;immune system process;induction of apoptosis;intracellular sign…
comp207418_c15;	SPU_000765	G-protein coupled receptor protein signaling pathway;anion transport;cation transport;cell communication;cell-cell signaling;cellular process;developmental process;ectoderm development;ion transport;muscle contraction;nerve-nerve synaptic transmission;nervous system development;neurological system process;neuromuscular synaptic transmission;signal transduction;synaptic transmission;system develop…
comp186713_c0;	SPU_000767	G-protein coupled receptor protein signaling pathway;anion transport;cation transport;cell communication;cell-cell signaling;cellular process;developmental process;ectoderm development;ion transport;muscle contraction;nerve-nerve synaptic transmission;nervous system development;neurological system process;neuromuscular synaptic transmission;signal transduction;synaptic transmission;system develop…
comp191809_c0;	SPU_000769	cell communication;cellular process;metabolic process;primary metabolic process;protein amino acid glycosylation;protein metabolic process;protein modification process;signal transduction;
comp202094_c0;comp202094_c3;	SPU_000771	cell communication;cell surface receptor linked signal transduction;cellular process;developmental process;dorsal/ventral axis specification;female gamete generation;gamete generation;lipid metabolic process;metabolic process;pattern specification process;primary metabolic process;protein amino acid glycosylation;protein metabolic process;protein modification process;reproduction;signal transduct…
comp200698_c2;	SPU_000772	cell communication;cell surface receptor linked signal transduction;cellular process;developmental process;dorsal/ventral axis specification;female gamete generation;gamete generation;lipid metabolic process;metabolic process;pattern specification process;primary metabolic process;protein amino acid glycosylation;protein metabolic process;protein modification process;reproduction;signal transduct…
comp200698_c8;	SPU_000774	cell communication;cell surface receptor linked signal transduction;cellular process;developmental process;dorsal/ventral axis specification;female gamete generation;gamete generation;lipid metabolic process;metabolic process;pattern specification process;primary metabolic process;protein amino acid glycosylation;protein metabolic process;protein modification process;reproduction;signal transduct…
comp207038_c1;	SPU_000776	metabolic process;primary metabolic process;protein metabolic process;protein modification process;
comp206329_c1;comp206329_c2;	SPU_000779	bile acid metabolic process;carbohydrate metabolic process;lipid metabolic process;metabolic process;primary metabolic process;steroid metabolic process;
comp206329_c0;	SPU_000780	bile acid metabolic process;carbohydrate metabolic process;lipid metabolic process;metabolic process;primary metabolic process;steroid metabolic process;
comp200531_c4;	SPU_000781	cell communication;cell surface receptor linked signal transduction;cellular process;developmental process;dorsal/ventral axis specification;female gamete generation;gamete generation;lipid metabolic process;metabolic process;pattern specification process;primary metabolic process;protein amino acid glycosylation;protein metabolic process;protein modification process;reproduction;signal transduct…
comp192487_c1;	SPU_000782	anatomical structure morphogenesis;cell adhesion;cellular component organization and biogenesis;cellular process;cellular structure morphogenesis;developmental process;dorsal/ventral axis specification;fertilization;neurological system process;pattern specification process;reproduction;sensory perception;system process;
comp208477_c2;	SPU_000784	anatomical structure morphogenesis;cell motility;cellular component organization and biogenesis;cellular process;cellular structure morphogenesis;developmental process;
comp204886_c0;comp204886_c1;	SPU_000786	metabolic process;nucleobase, nucleoside, nucleotide and nucleic acid metabolic process;primary metabolic process;protein metabolic process;translation;
comp202911_c0;	SPU_000788	chromatin remodeling;protein modification process;regulation of transcription from RNA polymerase II promoter;
comp199205_c1;	SPU_000790	metabolic process;primary metabolic process;protein metabolic process;tRNA aminoacylation for protein translation;translation;
comp198978_c1;	SPU_000795	cell motility;cellular process;
comp189322_c1;	SPU_000797	angiogenesis;apoptosis;cell adhesion;cell communication;cell cycle;cell motility;cell surface receptor linked signal transduction;cell-cell adhesion;cell-cell signaling;cell-matrix adhesion;cellular process;developmental process;ectoderm development;immune system process;induction of apoptosis;mesoderm development;metabolic process;muscle contraction;muscle development;nervous system development;…
comp191434_c5;comp204640_c5;comp204640_c6;comp204640_c7;	SPU_000798	G-protein coupled receptor protein signaling pathway;cell communication;cell surface receptor linked signal transduction;cell-cell signaling;cellular process;nerve-nerve synaptic transmission;neurological system process;signal transduction;synaptic transmission;system process;
comp205645_c2;comp205645_c3;	SPU_000799	amino acid and derivative metabolic process;amino acid biosynthetic process;amino acid metabolic process;ferredoxin metabolic process;generation of precursor metabolites and energy;metabolic process;nitrogen compound metabolic process;nucleobase, nucleoside, nucleotide and nucleic acid metabolic process;primary metabolic process;pyrimidine base metabolic process;respiratory electron transport cha…
comp204069_c1;	SPU_000802	G-protein coupled receptor protein signaling pathway;cell communication;cell surface receptor linked signal transduction;cell-cell signaling;cellular process;neurological system process;signal transduction;system process;
comp207368_c5;	SPU_000806	cell communication;cell surface receptor linked signal transduction;cellular process;metabolic process;primary metabolic process;protein amino acid phosphorylation;protein metabolic process;protein modification process;signal transduction;transmembrane receptor protein tyrosine kinase signaling pathway;
comp194003_c2;	SPU_000810	calcium-mediated signaling;cation transport;cell communication;cell cycle;cellular process;intracellular signaling cascade;ion transport;signal transduction;transport;
comp191651_c4;	SPU_000814	cell communication;cell surface receptor linked signal transduction;cellular process;cytokine and chemokine mediated signaling pathway;developmental process;mesoderm development;metabolic process;primary metabolic process;protein amino acid phosphorylation;protein metabolic process;protein modification process;signal transduction;skeletal development;system development;transmembrane receptor prot…
comp203102_c1;comp203102_c4;comp203102_c9;	SPU_000818	endocytosis;intracellular protein transport;metabolic process;primary metabolic process;protein amino acid phosphorylation;protein metabolic process;protein modification process;protein transport;transport;vesicle-mediated transport;
comp193056_c8;comp206084_c0;comp206084_c1;	SPU_000820	anion transport;ion transport;transport;
comp205825_c3;comp206165_c0;	SPU_000821	amino acid and derivative metabolic process;amino acid biosynthetic process;amino acid metabolic process;metabolic process;primary metabolic process;
comp197711_c1;comp197711_c2;	SPU_000828	blood coagulation;cell adhesion;cell communication;cell surface receptor linked signal transduction;cell-cell adhesion;cellular defense response;cellular process;endocytosis;immune system process;intracellular protein transport;macrophage activation;protein transport;receptor-mediated endocytosis;response to external stimulus;response to stimulus;signal transduction;transport;vesicle-mediated tra…
comp205012_c0;comp205012_c4;	SPU_000830	metabolic process;sulfur metabolic process;
comp207894_c2;	SPU_000832	anatomical structure morphogenesis;cell communication;cell cycle;cell motility;cellular component organization and biogenesis;cellular process;cellular structure morphogenesis;cytokinesis;developmental process;intracellular protein transport;intracellular signaling cascade;mesoderm development;mitosis;muscle contraction;muscle development;neurological system process;protein transport;sensory perc…
comp203408_c0;	SPU_000834	metabolic process;primary metabolic process;protein metabolic process;proteolysis;
comp202462_c4;comp202462_c7;	SPU_000835	amino acid and derivative metabolic process;amino acid metabolic process;cell communication;cellular process;metabolic process;primary metabolic process;signal transduction;
comp192569_c1;comp192569_c2;	SPU_000836	amino acid and derivative metabolic process;amino acid metabolic process;cell communication;cellular process;metabolic process;primary metabolic process;signal transduction;
comp209067_c0;	SPU_000838	developmental process;ectoderm development;nervous system development;neurological system process;sensory perception;system development;system process;visual perception;
comp197906_c2;comp197906_c4;	SPU_000842	RNA localization;intracellular protein transport;localization;metabolic process;nuclear transport;nucleobase, nucleoside, nucleotide and nucleic acid metabolic process;primary metabolic process;protein targeting;protein transport;transport;
comp190117_c1;	SPU_000843	fatty acid metabolic process;immune system process;lipid metabolic process;metabolic process;muscle contraction;primary metabolic process;response to stimulus;response to toxin;system process;
comp201905_c4;comp201905_c5;	SPU_000847	transport;
comp208122_c2;	SPU_000851	amino acid and derivative metabolic process;amino acid biosynthetic process;amino acid metabolic process;metabolic process;nitrogen compound metabolic process;nucleobase, nucleoside, nucleotide and nucleic acid metabolic process;primary metabolic process;pyrimidine base metabolic process;
comp203658_c0;	SPU_000860	cation transport;ion transport;transport;
comp193316_c0;comp193316_c1;comp193316_c2;comp198392_c5;	SPU_000861	RNA metabolic process;amino acid and derivative metabolic process;amino acid biosynthetic process;amino acid metabolic process;apoptosis;cell cycle;cellular process;metabolic process;negative regulation of apoptosis;nucleobase, nucleoside, nucleotide and nucleic acid metabolic process;primary metabolic process;purine base metabolic process;rRNA metabolic process;regulation of transcription from R…
comp193860_c1;comp193860_c4;comp193860_c5;comp193860_c6;comp193860_c7;	SPU_000865	DNA metabolic process;DNA recombination;DNA repair;apoptosis;cell communication;cell cycle;cellular component organization and biogenesis;cellular process;establishment and/or maintenance of chromatin architecture;immune system process;induction of apoptosis;metabolic process;nucleobase, nucleoside, nucleotide and nucleic acid metabolic process;organelle organization and biogenesis;primary metabo…
comp208491_c1;	SPU_000884	blood coagulation;cell adhesion;cell communication;cell motility;cell-cell adhesion;cellular process;gamete generation;immune system process;neurological system process;reproduction;response to external stimulus;response to stimulus;signal transduction;system process;
comp206839_c0;	SPU_000885	metabolic process;primary metabolic process;protein metabolic process;protein modification process;
comp194452_c1;	SPU_000886	transport;
comp199141_c1;	SPU_000890	cholesterol metabolic process;lipid metabolic process;lipid transport;metabolic process;primary metabolic process;steroid metabolic process;transport;
comp205464_c0;comp205464_c10;comp205464_c3;comp205464_c8;	SPU_000893	RNA metabolic process;gamete generation;mRNA processing;metabolic process;nuclear mRNA splicing, via spliceosome;nucleobase, nucleoside, nucleotide and nucleic acid metabolic process;primary metabolic process;protein metabolic process;proteolysis;reproduction;
comp205028_c3;	SPU_000897	metabolic process;phosphate metabolic process;primary metabolic process;protein amino acid phosphorylation;protein metabolic process;protein modification process;
comp205159_c5;	SPU_000904	metabolic process;nucleobase, nucleoside, nucleotide and nucleic acid metabolic process;primary metabolic process;transcription;transcription from RNA polymerase II promoter;
comp204705_c3;comp204705_c5;comp204705_c6;comp204705_c7;	SPU_000908	anatomical structure morphogenesis;cellular component organization and biogenesis;cellular process;cellular structure morphogenesis;developmental process;
comp192773_c5;	SPU_000912	cell cycle;cellular process;metabolic process;primary metabolic process;protein folding;protein metabolic process;
comp198123_c1;comp198123_c2;	SPU_000922	carbohydrate metabolic process;metabolic process;polysaccharide metabolic process;primary metabolic process;protein amino acid glycosylation;protein metabolic process;protein modification process;
comp202315_c0;comp202315_c1;comp202315_c10;comp202315_c12;comp202315_c13;comp202315_c14;comp202315_c15;comp202315_c7;comp202315_c9;	SPU_000925	angiogenesis;apoptosis;cell adhesion;cell communication;cell cycle;cell motility;cell surface receptor linked signal transduction;cell-cell adhesion;cell-cell signaling;cell-matrix adhesion;cellular process;developmental process;ectoderm development;immune system process;induction of apoptosis;mesoderm development;metabolic process;muscle contraction;muscle development;nervous system development;…
comp189462_c2;	SPU_000930	apoptosis;induction of apoptosis;neurological system process;system process;
comp189462_c0;	SPU_000931	carbohydrate metabolic process;lipid metabolic process;metabolic process;polysaccharide metabolic process;primary metabolic process;protein amino acid glycosylation;protein metabolic process;protein modification process;
comp195898_c0;	SPU_000938	female gamete generation;gamete generation;reproduction;
comp195236_c0;	SPU_000939	amino acid and derivative metabolic process;amino acid biosynthetic process;amino acid metabolic process;carbohydrate metabolic process;coenzyme metabolic process;metabolic process;primary metabolic process;vitamin biosynthetic process;vitamin metabolic process;
comp184985_c0;	SPU_000941	cholesterol metabolic process;lipid metabolic process;metabolic process;primary metabolic process;steroid metabolic process;
comp201125_c0;comp201582_c5;comp207141_c2;comp208870_c0;	SPU_000943	metabolic process;nucleobase, nucleoside, nucleotide and nucleic acid metabolic process;primary metabolic process;transcription;transcription, RNA-dependent;
comp196487_c0;comp196487_c2;	SPU_000948	lipid metabolic process;metabolic process;primary metabolic process;
comp192629_c0;	SPU_000950	apoptosis;negative regulation of apoptosis;
comp198650_c6;	SPU_000953	lipid metabolic process;lipid transport;metabolic process;primary metabolic process;transport;
comp183011_c0;comp183011_c1;comp192487_c3;comp201876_c0;comp201876_c1;comp201876_c2;comp201876_c4;comp201876_c5;comp201876_c7;comp201876_c8;comp201876_c9;	SPU_000957	anatomical structure morphogenesis;cell adhesion;cellular component organization and biogenesis;cellular process;cellular structure morphogenesis;developmental process;dorsal/ventral axis specification;fertilization;neurological system process;pattern specification process;reproduction;sensory perception;system process;
comp196888_c5;	SPU_000958	anatomical structure morphogenesis;asymmetric protein localization;blood circulation;cell adhesion;cell communication;cell-cell adhesion;cellular component organization and biogenesis;cellular process;cellular structure morphogenesis;defense response to bacterium;developmental process;ectoderm development;endocytosis;homeostatic process;immune system process;intracellular protein transport;locali…
comp185822_c0;comp190770_c0;	SPU_000960	metabolic process;primary metabolic process;protein metabolic process;translation;
comp190890_c2;comp190890_c4;	SPU_000961	RNA metabolic process;mRNA processing;metabolic process;nuclear mRNA splicing, via spliceosome;nucleobase, nucleoside, nucleotide and nucleic acid metabolic process;primary metabolic process;
comp195064_c1;comp202605_c0;comp202605_c1;	SPU_000964	gamete generation;metabolic process;nucleobase, nucleoside, nucleotide and nucleic acid metabolic process;primary metabolic process;reproduction;spermatogenesis;transcription;transcription from RNA polymerase II promoter;
comp201230_c1;	SPU_000966	cellular component organization and biogenesis;cellular process;intracellular protein transport;mitochondrial transport;mitochondrion organization and biogenesis;organelle organization and biogenesis;protein transport;transport;
comp192479_c5;comp197100_c6;	SPU_000967	carbohydrate metabolic process;extracellular transport;immune system process;ion transport;metabolic process;neurological system process;primary metabolic process;response to pheromone;response to stimulus;response to toxin;sensory perception;system process;transport;
comp195653_c10;	SPU_000969	metabolic process;nucleobase, nucleoside, nucleotide and nucleic acid metabolic process;primary metabolic process;transcription;transcription from RNA polymerase II promoter;transcription initiation from RNA polymerase II promoter;
comp191373_c1;comp191373_c2;	SPU_000970	metabolic process;vitamin biosynthetic process;vitamin metabolic process;
comp206722_c10;	SPU_000971	amino acid and derivative metabolic process;amino acid metabolic process;amino acid transport;cation transport;cell communication;cell-cell signaling;cellular process;extracellular transport;ion transport;metabolic process;neurological system process;primary metabolic process;signal transduction;synaptic transmission;system process;transport;
comp183957_c1;comp192945_c10;	SPU_000974	anatomical structure morphogenesis;cell communication;cell cycle;cell motility;cellular component organization and biogenesis;cellular process;cellular structure morphogenesis;developmental process;endocytosis;intracellular protein transport;mitosis;phagocytosis;protein transport;signal transduction;transport;vesicle-mediated transport;
comp194187_c2;	SPU_000975	metabolic process;nucleobase, nucleoside, nucleotide and nucleic acid metabolic process;primary metabolic process;regulation of transcription from RNA polymerase II promoter;transcription;transcription from RNA polymerase II promoter;
comp194212_c2;	SPU_000979	carbohydrate metabolic process;cell communication;cellular process;immune system process;metabolic process;polysaccharide metabolic process;primary metabolic process;protein metabolic process;protein modification process;signal transduction;sulfur metabolic process;
comp196131_c0;	SPU_000988	lipid metabolic process;metabolic process;phospholipid metabolic process;primary metabolic process;
comp187654_c0;comp187654_c2;comp202575_c3;	SPU_000990	developmental process;ectoderm development;metabolic process;nervous system development;neurological system process;nucleobase, nucleoside, nucleotide and nucleic acid metabolic process;primary metabolic process;regulation of transcription from RNA polymerase II promoter;system development;system process;transcription;transcription from RNA polymerase II promoter;
comp204697_c7;	SPU_000995	G-protein coupled receptor protein signaling pathway;cell communication;cell surface receptor linked signal transduction;cellular process;signal transduction;
comp199960_c0;comp199960_c1;comp199960_c2;comp199960_c3;comp199960_c4;	SPU_000997	cell communication;cell-cell signaling;cellular process;complement activation;immune response;immune system process;metabolic process;primary metabolic process;protein metabolic process;proteolysis;response to stimulus;signal transduction;
comp199502_c9;comp205470_c0;comp205470_c2;	SPU_001000	anatomical structure morphogenesis;cellular component organization and biogenesis;cellular process;cellular structure morphogenesis;developmental process;intracellular protein transport;metabolic process;neurological system process;primary metabolic process;protein metabolic process;protein transport;proteolysis;sensory perception;system process;transport;vesicle-mediated transport;
comp195071_c1;	SPU_001006	metabolic process;nucleobase, nucleoside, nucleotide and nucleic acid metabolic process;primary metabolic process;transcription;transcription from RNA polymerase II promoter;
comp204825_c3;	SPU_001007	G-protein coupled receptor protein signaling pathway;asymmetric protein localization;cell communication;cell cycle;cell surface receptor linked signal transduction;cellular process;localization;protein localization;signal transduction;
comp193296_c9;	SPU_001009	DNA metabolic process;DNA repair;metabolic process;nucleobase, nucleoside, nucleotide and nucleic acid metabolic process;primary metabolic process;
comp194265_c5;	SPU_001020	G-protein coupled receptor protein signaling pathway;cell communication;cell motility;cell surface receptor linked signal transduction;cellular process;immune system process;muscle contraction;neurological system process;response to stimulus;response to stress;sensory perception;signal transduction;system process;
comp200916_c0;comp207940_c0;comp207940_c7;	SPU_001030	metabolic process;primary metabolic process;protein metabolic process;
comp196389_c3;	SPU_001031	metabolic process;primary metabolic process;protein metabolic process;protein modification process;
comp201210_c3;	SPU_001037	cellular component organization and biogenesis;cellular process;establishment and/or maintenance of chromatin architecture;metabolic process;nucleobase, nucleoside, nucleotide and nucleic acid metabolic process;organelle organization and biogenesis;primary metabolic process;
comp193861_c6;	SPU_001038	carbohydrate metabolic process;metabolic process;polysaccharide metabolic process;primary metabolic process;protein amino acid glycosylation;protein metabolic process;protein modification process;
comp202746_c1;	SPU_001040	intracellular protein transport;protein transport;transport;
comp179855_c0;comp197529_c0;	SPU_001041	cell communication;cell surface receptor linked signal transduction;cellular process;developmental process;dorsal/ventral axis specification;female gamete generation;gamete generation;lipid metabolic process;metabolic process;pattern specification process;primary metabolic process;protein amino acid glycosylation;protein metabolic process;protein modification process;reproduction;signal transduct…
comp165684_c0;	SPU_001045	anatomical structure morphogenesis;cell cycle;cell motility;cellular component organization and biogenesis;cellular process;cellular structure morphogenesis;chromosome segregation;developmental process;intracellular protein transport;mitosis;protein transport;transport;
comp200625_c0;	SPU_001046	cell communication;cell-cell signaling;cellular process;endocytosis;intracellular protein transport;neurological system process;neurotransmitter secretion;protein transport;synaptic transmission;system process;transport;vesicle-mediated transport;
comp206646_c2;	SPU_001062	RNA elongation from RNA polymerase II promoter;metabolic process;nucleobase, nucleoside, nucleotide and nucleic acid metabolic process;primary metabolic process;protein metabolic process;proteolysis;transcription;transcription from RNA polymerase II promoter;
comp209028_c3;	SPU_001068	cation transport;ion transport;transport;
comp200194_c4;	SPU_001071	anatomical structure morphogenesis;cell communication;cell cycle;cell motility;cellular component organization and biogenesis;cellular process;cellular structure morphogenesis;cytokinesis;developmental process;intracellular protein transport;intracellular signaling cascade;mesoderm development;mitosis;muscle contraction;muscle development;neurological system process;protein transport;sensory perc…
comp190585_c0;comp190585_c1;comp190585_c4;comp190585_c8;comp193784_c1;	SPU_001072	G-protein coupled receptor protein signaling pathway;cell communication;cell surface receptor linked signal transduction;cellular process;developmental process;dorsal/ventral axis specification;pattern specification process;signal transduction;
comp190630_c0;	SPU_001076	metabolic process;sulfur metabolic process;
comp192986_c1;	SPU_001077	metabolic process;sulfur metabolic process;
comp203457_c0;comp205026_c0;	SPU_001079	immune system process;response to stimulus;response to stress;
comp209048_c0;	SPU_001085	carbohydrate metabolic process;metabolic process;monosaccharide metabolic process;pentose-phosphate shunt;primary metabolic process;
comp191499_c6;	SPU_001093	cell adhesion;cellular process;reproduction;
comp201056_c5;	SPU_001119	cell communication;cellular component organization and biogenesis;cellular process;establishment and/or maintenance of chromatin architecture;intracellular signaling cascade;metabolic process;nucleobase, nucleoside, nucleotide and nucleic acid metabolic process;organelle organization and biogenesis;primary metabolic process;regulation of transcription from RNA polymerase II promoter;signal transd…
comp206485_c1;	SPU_001122	cell communication;cell surface receptor linked signal transduction;cellular process;intracellular protein transport;metabolic process;nuclear transport;primary metabolic process;protein amino acid phosphorylation;protein metabolic process;protein modification process;protein transport;signal transduction;transmembrane receptor protein tyrosine kinase signaling pathway;transport;
comp190252_c6;comp199499_c1;	SPU_001123	generation of precursor metabolites and energy;metabolic process;nucleobase, nucleoside, nucleotide and nucleic acid metabolic process;primary metabolic process;purine base metabolic process;respiratory electron transport chain;
comp198114_c0;comp198114_c5;comp206834_c5;	SPU_001125	DNA metabolic process;DNA replication;RNA metabolic process;cell cycle;cellular process;developmental process;ectoderm development;mRNA 3'-end processing;mRNA polyadenylation;mRNA processing;metabolic process;nervous system development;nuclear mRNA splicing, via spliceosome;nucleobase, nucleoside, nucleotide and nucleic acid metabolic process;primary metabolic process;protein metabolic process;sy…
comp205236_c6;	SPU_001128	metabolic process;
comp190842_c11;comp190842_c7;comp190842_c8;comp190842_c9;	SPU_001129	G-protein coupled receptor protein signaling pathway;cell adhesion;cell communication;cell surface receptor linked signal transduction;cell-cell adhesion;cellular process;cytokine and chemokine mediated signaling pathway;immune system process;neurological system process;sensory perception;signal transduction;system process;visual perception;
comp204534_c4;	SPU_001131	lipid metabolic process;metabolic process;neurological system process;primary metabolic process;sensory perception;steroid metabolic process;system process;visual perception;
comp206685_c1;comp206685_c2;	SPU_001132	immune system process;
comp195089_c9;comp201329_c13;	SPU_001138	metabolic process;
comp190829_c1;comp190829_c3;	SPU_001139	carbohydrate metabolic process;metabolic process;monosaccharide metabolic process;polysaccharide metabolic process;primary metabolic process;protein metabolic process;protein modification process;
comp198279_c2;comp198279_c7;	SPU_001144	amino acid and derivative metabolic process;amino acid metabolic process;metabolic process;primary metabolic process;
comp207808_c0;	SPU_001148	amino acid and derivative metabolic process;amino acid biosynthetic process;amino acid metabolic process;metabolic process;primary metabolic process;
comp208454_c0;	SPU_001152	immune system process;macrophage activation;
comp208957_c12;	SPU_001153	G-protein coupled receptor protein signaling pathway;cell communication;cell surface receptor linked signal transduction;cellular process;signal transduction;
comp205545_c4;comp205545_c6;comp205545_c7;	SPU_001154	anatomical structure morphogenesis;cell cycle;cellular component organization and biogenesis;cellular process;cellular structure morphogenesis;developmental process;intracellular protein transport;metabolic process;mitosis;primary metabolic process;protein folding;protein metabolic process;protein transport;transport;vesicle-mediated transport;
comp205756_c3;comp205756_c4;	SPU_001156	generation of precursor metabolites and energy;oxidative phosphorylation;respiratory electron transport chain;
comp188691_c1;	SPU_001159	angiogenesis;apoptosis;cell adhesion;cell communication;cell cycle;cell motility;cell surface receptor linked signal transduction;cell-cell adhesion;cell-cell signaling;cell-matrix adhesion;cellular process;developmental process;ectoderm development;immune system process;induction of apoptosis;mesoderm development;metabolic process;muscle contraction;muscle development;nervous system development;…
comp207970_c2;	SPU_001161	cell adhesion;cell communication;cellular process;signal transduction;
comp198031_c5;	SPU_001164	RNA metabolic process;metabolic process;nucleobase, nucleoside, nucleotide and nucleic acid metabolic process;primary metabolic process;rRNA metabolic process;
comp205316_c0;	SPU_001174	amino acid and derivative metabolic process;amino acid metabolic process;apoptosis;cellular component organization and biogenesis;cellular process;establishment and/or maintenance of chromatin architecture;generation of precursor metabolites and energy;induction of apoptosis;metabolic process;nucleobase, nucleoside, nucleotide and nucleic acid metabolic process;organelle organization and biogenes…
comp198227_c2;comp198227_c5;	SPU_001178	metabolic process;primary metabolic process;protein metabolic process;proteolysis;
comp181900_c1;comp200748_c1;comp206507_c3;	SPU_001181	amino acid and derivative metabolic process;amino acid metabolic process;metabolic process;primary metabolic process;protein metabolic process;protein modification process;proteolysis;
comp202523_c2;	SPU_001184	metabolic process;primary metabolic process;protein metabolic process;proteolysis;
comp201479_c2;	SPU_001186	apoptosis;cell communication;cellular process;metabolic process;nucleobase, nucleoside, nucleotide and nucleic acid metabolic process;primary metabolic process;regulation of nucleobase, nucleoside, nucleotide and nucleic acid metabolic process;signal transduction;
comp201267_c2;	SPU_001187	metabolic process;nucleobase, nucleoside, nucleotide and nucleic acid metabolic process;primary metabolic process;protein metabolic process;proteolysis;transcription;transcription, RNA-dependent;
comp195591_c0;comp195829_c2;comp195829_c6;	SPU_001191	amino acid and derivative metabolic process;amino acid biosynthetic process;amino acid metabolic process;metabolic process;nitrogen compound metabolic process;primary metabolic process;
comp199814_c1;	SPU_001193	cell communication;cell surface receptor linked signal transduction;cellular process;metabolic process;primary metabolic process;protein amino acid phosphorylation;protein metabolic process;protein modification process;signal transduction;transmembrane receptor protein tyrosine kinase signaling pathway;
comp205560_c0;comp205560_c6;	SPU_001195	blood coagulation;cell adhesion;cell communication;cell motility;cell-cell adhesion;cellular process;gamete generation;immune system process;reproduction;response to external stimulus;response to stimulus;signal transduction;
comp195661_c11;comp195917_c0;comp195917_c1;	SPU_001198	metabolic process;nucleobase, nucleoside, nucleotide and nucleic acid metabolic process;primary metabolic process;
comp196609_c1;comp196609_c4;comp196609_c6;	SPU_001201	metabolic process;primary metabolic process;protein metabolic process;protein modification process;
comp196525_c3;	SPU_001203	I-kappaB kinase/NF-kappaB cascade;apoptosis;cell communication;cell surface receptor linked signal transduction;cellular process;cytokine and chemokine mediated signaling pathway;induction of apoptosis;intracellular signaling cascade;signal transduction;
comp204071_c0;	SPU_001207	RNA metabolic process;mRNA processing;metabolic process;nuclear mRNA splicing, via spliceosome;nucleobase, nucleoside, nucleotide and nucleic acid metabolic process;primary metabolic process;
comp207760_c5;	SPU_001208	developmental process;ectoderm development;mesoderm development;metabolic process;nervous system development;primary metabolic process;protein metabolic process;proteolysis;system development;
comp193284_c3;comp193284_c7;	SPU_001211	cation transport;ion transport;transport;
comp198943_c0;comp198943_c4;	SPU_001214	amino acid and derivative metabolic process;amino acid metabolic process;fatty acid metabolic process;lipid metabolic process;metabolic process;primary metabolic process;
comp193526_c8;	SPU_001217	anatomical structure morphogenesis;cellular component organization and biogenesis;cellular process;cellular structure morphogenesis;developmental process;metabolic process;neurological system process;primary metabolic process;protein metabolic process;proteolysis;
comp195547_c3;	SPU_001228	generation of precursor metabolites and energy;lipid metabolic process;metabolic process;primary metabolic process;respiratory electron transport chain;
comp200826_c0;comp200826_c10;comp200826_c3;comp200826_c7;	SPU_001240	DNA metabolic process;RNA localization;RNA metabolic process;developmental process;ectoderm development;localization;mRNA processing;metabolic process;nervous system development;nuclear mRNA splicing, via spliceosome;nucleobase, nucleoside, nucleotide and nucleic acid metabolic process;primary metabolic process;protein metabolic process;protein modification process;system development;transcriptio…
comp207833_c3;	SPU_001244	metabolic process;primary metabolic process;protein amino acid methylation;protein metabolic process;protein modification process;
comp203095_c1;	SPU_001247	metabolic process;primary metabolic process;protein metabolic process;proteolysis;
comp190617_c1;	SPU_001250	cell cycle;cellular process;cytokinesis;mitosis;
comp206549_c4;	SPU_001255	developmental process;mesoderm development;metabolic process;muscle development;nucleobase, nucleoside, nucleotide and nucleic acid metabolic process;primary metabolic process;regulation of transcription from RNA polymerase II promoter;skeletal development;system development;transcription;transcription from RNA polymerase II promoter;
comp196808_c3;	SPU_001256	immune system process;metabolic process;primary metabolic process;protein folding;protein metabolic process;response to stimulus;response to stress;
comp202089_c0;	SPU_001258	metabolic process;primary metabolic process;protein metabolic process;proteolysis;
comp184686_c0;comp199012_c0;comp199775_c1;	SPU_001261	cell adhesion;cell communication;cell cycle;cell-matrix adhesion;cellular process;signal transduction;
comp202475_c0;comp202475_c3;comp204431_c0;comp204431_c1;comp204431_c2;comp204431_c3;comp204431_c4;comp204431_c5;comp204431_c7;comp204431_c8;comp204743_c0;comp204743_c2;	SPU_001262	apoptosis;negative regulation of apoptosis;
comp205449_c1;comp205449_c3;comp205449_c4;	SPU_001264	carbohydrate metabolic process;glycogen metabolic process;metabolic process;polysaccharide metabolic process;primary metabolic process;
comp193004_c10;	SPU_001267	anatomical structure morphogenesis;cell cycle;cellular component organization and biogenesis;cellular process;cellular structure morphogenesis;developmental process;ectoderm development;mesoderm development;nervous system development;system development;
comp198697_c0;	SPU_001268	metabolic process;nucleobase, nucleoside, nucleotide and nucleic acid metabolic process;primary metabolic process;transcription;transcription from RNA polymerase II promoter;
comp204129_c0;	SPU_001269	coenzyme metabolic process;metabolic process;porphyrin metabolic process;
comp201913_c6;	SPU_001278	cation transport;ion transport;transport;
comp201913_c1;comp201913_c3;	SPU_001279	cation transport;ion transport;transport;
comp202972_c5;	SPU_001284	anatomical structure morphogenesis;cell cycle;cellular component organization and biogenesis;cellular process;cellular structure morphogenesis;chromosome segregation;cytokinesis;developmental process;intracellular protein transport;meiosis;mitosis;protein transport;transport;vesicle-mediated transport;
comp189724_c2;comp189724_c4;	SPU_001285	amino acid and derivative metabolic process;amino acid metabolic process;amino acid transport;metabolic process;primary metabolic process;transport;
comp193611_c2;comp193611_c3;	SPU_001287	cell communication;cell surface receptor linked signal transduction;cellular process;developmental process;dorsal/ventral axis specification;female gamete generation;gamete generation;lipid metabolic process;metabolic process;pattern specification process;primary metabolic process;protein amino acid glycosylation;protein metabolic process;protein modification process;reproduction;signal transduct…
comp195619_c1;	SPU_001291	cell communication;cellular process;intracellular signaling cascade;signal transduction;
comp190663_c1;comp190663_c3;comp190663_c6;	SPU_001293	RNA localization;RNA metabolic process;developmental process;embryonic development;localization;mRNA 3'-end processing;mRNA polyadenylation;mRNA processing;metabolic process;nucleobase, nucleoside, nucleotide and nucleic acid metabolic process;primary metabolic process;
comp193433_c8;comp193834_c2;comp193834_c4;comp193834_c5;	SPU_001296	immune system process;metabolic process;primary metabolic process;protein amino acid phosphorylation;protein metabolic process;protein modification process;response to stimulus;response to stress;
comp196026_c5;	SPU_001302	cholesterol metabolic process;lipid metabolic process;lipid transport;metabolic process;primary metabolic process;steroid metabolic process;transport;
comp190864_c0;	SPU_001304	DNA metabolic process;DNA repair;metabolic process;nucleobase, nucleoside, nucleotide and nucleic acid metabolic process;primary metabolic process;
comp208736_c0;	SPU_001307	RNA metabolic process;amino acid and derivative metabolic process;amino acid biosynthetic process;amino acid metabolic process;apoptosis;cell cycle;cellular process;metabolic process;negative regulation of apoptosis;nucleobase, nucleoside, nucleotide and nucleic acid metabolic process;primary metabolic process;purine base metabolic process;rRNA metabolic process;regulation of transcription from R…
comp192277_c5;	SPU_001308	metabolic process;nucleobase, nucleoside, nucleotide and nucleic acid metabolic process;primary metabolic process;regulation of transcription from RNA polymerase II promoter;transcription;transcription from RNA polymerase II promoter;
comp207122_c0;comp207122_c4;	SPU_001309	intracellular protein transport;nuclear transport;protein targeting;protein transport;transport;
comp193397_c1;comp193397_c2;	SPU_001311	metabolic process;primary metabolic process;protein metabolic process;tRNA aminoacylation for protein translation;translation;
comp207618_c0;	SPU_001312	cellular component organization and biogenesis;cellular process;establishment and/or maintenance of chromatin architecture;metabolic process;nucleobase, nucleoside, nucleotide and nucleic acid metabolic process;organelle organization and biogenesis;primary metabolic process;
comp207472_c9;	SPU_001316	carbohydrate metabolic process;cell communication;cellular process;immune system process;metabolic process;polysaccharide metabolic process;primary metabolic process;protein metabolic process;protein modification process;signal transduction;sulfur metabolic process;
comp192859_c11;	SPU_001325	DNA metabolic process;metabolic process;nucleobase, nucleoside, nucleotide and nucleic acid metabolic process;primary metabolic process;
comp201556_c2;	SPU_001332	endocytosis;intracellular protein transport;protein transport;receptor-mediated endocytosis;transport;vesicle-mediated transport;
comp204766_c0;	SPU_001333	carbohydrate metabolic process;metabolic process;monosaccharide metabolic process;primary metabolic process;
comp201846_c4;	SPU_001337	metabolic process;primary metabolic process;protein metabolic process;translation;
comp193497_c0;	SPU_001341	metabolic process;primary metabolic process;protein complex assembly;protein metabolic process;
comp199261_c6;	SPU_001350	metabolic process;vitamin biosynthetic process;vitamin metabolic process;
comp206880_c0;	SPU_001356	cation transport;ion transport;transport;
comp197782_c2;	SPU_001357	immune system process;metabolic process;muscle contraction;neurological system process;primary metabolic process;protein folding;protein metabolic process;response to stimulus;response to stress;sensory perception;system process;visual perception;
comp198633_c10;	SPU_001359	apoptosis;cell cycle;cellular process;chromosome segregation;developmental process;dorsal/ventral axis specification;embryonic development;meiosis;metabolic process;mitosis;negative regulation of apoptosis;pattern specification process;primary metabolic process;protein metabolic process;protein modification process;proteolysis;
comp191560_c3;	SPU_001360	cell cycle;cellular process;mitosis;
comp208554_c0;	SPU_001365	cell communication;cell-cell signaling;cellular process;developmental process;mesoderm development;metabolic process;primary metabolic process;protein amino acid phosphorylation;protein metabolic process;protein modification process;signal transduction;skeletal development;system development;
comp205926_c2;	SPU_001366	anatomical structure morphogenesis;cell cycle;cellular component organization and biogenesis;cellular process;cellular structure morphogenesis;cytokinesis;developmental process;endocytosis;exocytosis;intracellular protein transport;mitosis;protein transport;transport;vesicle-mediated transport;
comp202822_c0;	SPU_001377	intracellular protein transport;protein transport;transport;
comp191857_c4;comp195130_c1;	SPU_001387	carbohydrate metabolic process;lipid metabolic process;metabolic process;polysaccharide metabolic process;primary metabolic process;steroid metabolic process;
comp193430_c0;	SPU_001390	apoptosis;cell cycle;cellular component organization and biogenesis;cellular process;establishment and/or maintenance of chromatin architecture;metabolic process;negative regulation of apoptosis;nucleobase, nucleoside, nucleotide and nucleic acid metabolic process;organelle organization and biogenesis;primary metabolic process;regulation of transcription from RNA polymerase II promoter;transcript…
comp198316_c1;	SPU_001392	metabolic process;primary metabolic process;protein metabolic process;translation;
comp200525_c0;	SPU_001393	metabolic process;primary metabolic process;protein metabolic process;translation;
comp204869_c3;	SPU_001398	metabolic process;primary metabolic process;protein metabolic process;proteolysis;
comp206176_c0;comp207161_c0;	SPU_001401	DNA metabolic process;DNA recombination;DNA repair;apoptosis;cell communication;cell cycle;cellular component organization and biogenesis;cellular process;establishment and/or maintenance of chromatin architecture;immune system process;induction of apoptosis;metabolic process;nucleobase, nucleoside, nucleotide and nucleic acid metabolic process;organelle organization and biogenesis;primary metabo…
comp207072_c8;	SPU_001402	I-kappaB kinase/NF-kappaB cascade;JNK cascade;MAPKKK cascade;apoptosis;cell communication;cell surface receptor linked signal transduction;cellular process;cytokine and chemokine mediated signaling pathway;developmental process;immune system process;induction of apoptosis;intracellular signaling cascade;mesoderm development;signal transduction;skeletal development;system development;
comp203435_c2;	SPU_001404	metabolic process;
comp192510_c2;	SPU_001414	metabolic process;nucleobase, nucleoside, nucleotide and nucleic acid metabolic process;primary metabolic process;protein metabolic process;proteolysis;transcription;transcription, RNA-dependent;
comp202715_c0;	SPU_001421	developmental process;embryonic development;
comp193004_c6;	SPU_001426	anatomical structure morphogenesis;cell adhesion;cell communication;cell cycle;cell motility;cell-cell signaling;cellular component organization and biogenesis;cellular process;cellular structure morphogenesis;developmental process;ectoderm development;intracellular signaling cascade;mesoderm development;muscle contraction;muscle development;nervous system development;neurological system process;…
comp173672_c0;comp191756_c2;comp194094_c10;comp194094_c8;	SPU_001436	G-protein coupled receptor protein signaling pathway;cell adhesion;cell communication;cell surface receptor linked signal transduction;cellular process;cytokine and chemokine mediated signaling pathway;neurological system process;sensory perception;signal transduction;system process;visual perception;
comp203692_c5;	SPU_001439	general transcription from RNA polymerase II promoter;metabolic process;nucleobase, nucleoside, nucleotide and nucleic acid metabolic process;primary metabolic process;transcription;transcription from RNA polymerase II promoter;
comp195216_c0;comp206156_c0;	SPU_001441	metabolic process;phosphate metabolic process;
comp202539_c1;comp202539_c2;comp202539_c5;comp202539_c6;	SPU_001446	developmental process;ectoderm development;mesoderm development;metabolic process;nervous system development;primary metabolic process;protein metabolic process;proteolysis;skeletal development;system development;
comp189984_c0;comp197260_c0;	SPU_001449	apoptosis;cell adhesion;cell communication;cell-cell adhesion;cellular process;extracellular transport;immune system process;macrophage activation;metabolic process;negative regulation of apoptosis;neurological system process;primary metabolic process;protein metabolic process;proteolysis;signal transduction;system process;transport;
comp197678_c4;	SPU_001450	metabolic process;primary metabolic process;protein metabolic process;proteolysis;
comp193081_c16;comp205944_c0;comp205944_c1;comp205944_c3;comp205944_c4;comp207488_c0;	SPU_001452	G-protein coupled receptor protein signaling pathway;anatomical structure morphogenesis;cell adhesion;cell communication;cell motility;cell surface receptor linked signal transduction;cell-cell adhesion;cellular component organization and biogenesis;cellular process;cellular structure morphogenesis;developmental process;ectoderm development;embryonic development;heart development;mesoderm develop…
comp174683_c0;comp181378_c0;comp181378_c1;comp199443_c0;comp199443_c1;comp199443_c12;comp199443_c2;comp199443_c3;comp199443_c5;comp199443_c6;comp199443_c8;comp199443_c9;	SPU_001454	G-protein coupled receptor protein signaling pathway;anatomical structure morphogenesis;cell adhesion;cell communication;cell motility;cell surface receptor linked signal transduction;cell-cell adhesion;cellular component organization and biogenesis;cellular process;cellular structure morphogenesis;developmental process;ectoderm development;embryonic development;heart development;mesoderm develop…
comp190753_c0;	SPU_001456	metabolic process;nucleobase, nucleoside, nucleotide and nucleic acid metabolic process;primary metabolic process;transcription;transcription from RNA polymerase II promoter;
comp191632_c0;	SPU_001457	metabolic process;nucleobase, nucleoside, nucleotide and nucleic acid metabolic process;primary metabolic process;transcription;transcription from RNA polymerase II promoter;
comp197396_c2;	SPU_001461	metabolic process;primary metabolic process;protein metabolic process;protein modification process;
comp190265_c2;comp190265_c9;comp190434_c4;	SPU_001463	cell adhesion;cell communication;cell surface receptor linked signal transduction;cell-cell adhesion;cell-matrix adhesion;signal transduction;
comp190533_c1;	SPU_001464	female gamete generation;gamete generation;reproduction;
comp190851_c2;	SPU_001467	cell adhesion;cellular process;fertilization;reproduction;
comp191289_c0;	SPU_001476	cell adhesion;cellular process;female gamete generation;gamete generation;reproduction;
comp207212_c6;	SPU_001477	intracellular protein transport;metabolic process;primary metabolic process;protein metabolic process;protein transport;proteolysis;transport;vesicle-mediated transport;
comp195522_c5;	SPU_001480	neurological system process;system process;transport;
comp196896_c1;comp196896_c4;comp196896_c6;	SPU_001481	ion transport;transport;
comp203772_c1;comp203772_c3;comp209099_c4;	SPU_001483	metabolic process;nucleobase, nucleoside, nucleotide and nucleic acid metabolic process;primary metabolic process;regulation of transcription from RNA polymerase II promoter;transcription;transcription from RNA polymerase II promoter;
comp208497_c0;	SPU_001489	metabolic process;phosphate metabolic process;
comp182560_c0;	SPU_001495	amino acid and derivative metabolic process;amino acid biosynthetic process;amino acid metabolic process;carbohydrate metabolic process;metabolic process;primary metabolic process;
comp199354_c7;	SPU_001496	cell communication;cell cycle;cell-cell signaling;cellular process;exocytosis;intracellular protein transport;metabolic process;neurological system process;neurotransmitter secretion;primary metabolic process;protein folding;protein metabolic process;protein modification process;protein transport;synaptic transmission;system process;transport;vesicle-mediated transport;
comp206015_c4;comp206015_c6;	SPU_001498	metabolic process;nucleobase, nucleoside, nucleotide and nucleic acid metabolic process;primary metabolic process;transcription;transcription from RNA polymerase II promoter;transcription initiation from RNA polymerase II promoter;
comp195863_c1;	SPU_001499	carbohydrate metabolic process;metabolic process;primary metabolic process;
comp205720_c3;comp205720_c4;comp205720_c7;	SPU_001500	DNA metabolic process;DNA repair;anatomical structure morphogenesis;cell communication;cell cycle;cellular component organization and biogenesis;cellular process;cellular structure morphogenesis;chromosome segregation;cytokinesis;developmental process;endocytosis;intracellular protein transport;intracellular signaling cascade;meiosis;metabolic process;mitosis;nucleobase, nucleoside, nucleotide an…
comp203192_c1;comp203192_c8;	SPU_001505	cell communication;cell surface receptor linked signal transduction;cellular process;intracellular protein transport;intracellular signaling cascade;metabolic process;nucleobase, nucleoside, nucleotide and nucleic acid metabolic process;primary metabolic process;protein transport;signal transduction;transport;
comp197557_c0;comp197557_c2;comp197557_c5;	SPU_001508	metabolic process;primary metabolic process;protein metabolic process;
comp200164_c2;	SPU_001512	metabolic process;nucleobase, nucleoside, nucleotide and nucleic acid metabolic process;primary metabolic process;transcription;transcription from RNA polymerase II promoter;transcription initiation from RNA polymerase II promoter;
comp200164_c1;	SPU_001513	apoptosis;cell communication;cell cycle;cellular process;generation of precursor metabolites and energy;immune system process;intracellular signaling cascade;meiosis;metabolic process;respiratory electron transport chain;response to stimulus;response to stress;signal transduction;sulfur metabolic process;
comp191036_c1;	SPU_001514	carbohydrate metabolic process;metabolic process;primary metabolic process;protein amino acid glycosylation;protein metabolic process;protein modification process;
comp204762_c1;	SPU_001515	intracellular protein transport;protein transport;transport;
comp188196_c3;	SPU_001518	carbohydrate metabolic process;extracellular transport;immune system process;ion transport;metabolic process;neurological system process;primary metabolic process;response to pheromone;response to stimulus;response to toxin;sensory perception;system process;transport;
comp199773_c7;	SPU_001519	developmental process;ectoderm development;mesoderm development;metabolic process;nervous system development;nucleobase, nucleoside, nucleotide and nucleic acid metabolic process;primary metabolic process;regulation of transcription from RNA polymerase II promoter;skeletal development;system development;transcription;transcription from RNA polymerase II promoter;
comp190883_c0;comp190883_c2;comp190883_c6;	SPU_001529	metabolic process;primary metabolic process;protein metabolic process;proteolysis;
comp191760_c0;comp191760_c2;comp208193_c4;	SPU_001531	G-protein coupled receptor protein signaling pathway;blood circulation;calcium-mediated signaling;cell communication;cell surface receptor linked signal transduction;cellular process;female gamete generation;gamete generation;intracellular signaling cascade;neurological system process;regulation of biological process;regulation of vasoconstriction;reproduction;sensory perception;signal transducti…
comp209023_c1;	SPU_001541	metabolic process;nucleobase, nucleoside, nucleotide and nucleic acid metabolic process;primary metabolic process;transcription;transcription from RNA polymerase II promoter;
comp195025_c0;	SPU_001551	intracellular protein transport;protein targeting;protein transport;transport;
comp197865_c2;	SPU_001558	DNA metabolic process;DNA repair;DNA replication;cell cycle;cellular process;metabolic process;nucleobase, nucleoside, nucleotide and nucleic acid metabolic process;primary metabolic process;
comp192178_c2;	SPU_001559	cation transport;ion transport;transport;
comp204377_c1;	SPU_001563	metabolic process;phosphate metabolic process;phosphate transport;transport;
comp184908_c0;comp194920_c2;	SPU_001569	apoptosis;calcium-mediated signaling;cell communication;cell cycle;cellular defense response;cellular process;immune system process;intracellular signaling cascade;metabolic process;negative regulation of apoptosis;neurological system process;primary metabolic process;protein folding;protein metabolic process;response to stimulus;signal transduction;system process;
comp198188_c0;	SPU_001573	cell adhesion;cellular process;
comp195799_c5;	SPU_001577	lipid metabolic process;metabolic process;primary metabolic process;
comp205665_c9;	SPU_001582	intracellular protein transport;nuclear transport;protein transport;transport;
comp205427_c1;	SPU_001584	metabolic process;nucleobase, nucleoside, nucleotide and nucleic acid metabolic process;primary metabolic process;purine base metabolic process;
comp201410_c1;	SPU_001586	immune system process;metabolic process;primary metabolic process;protein folding;protein metabolic process;response to stimulus;response to stress;
comp189610_c1;	SPU_001588	metabolic process;primary metabolic process;protein metabolic process;proteolysis;
comp195812_c4;	SPU_001595	anion transport;extracellular transport;ion transport;metabolic process;sulfur metabolic process;transport;
comp190401_c1;comp190401_c2;	SPU_001596	cation transport;ion transport;transport;
comp205584_c1;	SPU_001599	amino acid and derivative metabolic process;amino acid biosynthetic process;amino acid metabolic process;metabolic process;nitrogen compound metabolic process;nucleobase, nucleoside, nucleotide and nucleic acid metabolic process;porphyrin metabolic process;primary metabolic process;transcription;transcription from RNA polymerase II promoter;vitamin biosynthetic process;vitamin metabolic process;
comp203630_c6;	SPU_001600	developmental process;ectoderm development;nervous system development;system development;
comp203168_c0;comp203168_c2;	SPU_001603	developmental process;embryonic development;mesoderm development;metabolic process;nucleobase, nucleoside, nucleotide and nucleic acid metabolic process;primary metabolic process;regulation of transcription from RNA polymerase II promoter;transcription;transcription from RNA polymerase II promoter;
comp202882_c3;	SPU_001605	RNA metabolic process;mRNA processing;metabolic process;nuclear mRNA splicing, via spliceosome;nucleobase, nucleoside, nucleotide and nucleic acid metabolic process;primary metabolic process;
comp197348_c1;	SPU_001613	muscle contraction;system process;
comp193214_c10;	SPU_001614	DNA metabolic process;DNA repair;cell cycle;cellular process;immune system process;metabolic process;nucleobase, nucleoside, nucleotide and nucleic acid metabolic process;primary metabolic process;protein metabolic process;proteolysis;
comp199260_c6;	SPU_001621	G-protein coupled receptor protein signaling pathway;cell communication;cell surface receptor linked signal transduction;cellular process;metabolic process;primary metabolic process;protein amino acid phosphorylation;protein metabolic process;protein modification process;signal transduction;
comp205746_c2;	SPU_001623	apoptosis;cell cycle;cellular process;chromosome segregation;developmental process;dorsal/ventral axis specification;embryonic development;meiosis;metabolic process;mitosis;negative regulation of apoptosis;pattern specification process;primary metabolic process;protein metabolic process;protein modification process;proteolysis;
comp194755_c0;	SPU_001624	cell communication;cell-cell signaling;cellular process;muscle contraction;nerve-nerve synaptic transmission;neurological system process;neuromuscular synaptic transmission;neurotransmitter secretion;synaptic transmission;system process;
comp199084_c3;comp206454_c2;comp206454_c3;	SPU_001628	G-protein coupled receptor protein signaling pathway;cell communication;cell surface receptor linked signal transduction;cell-cell signaling;cellular process;signal transduction;
comp197922_c12;comp197922_c13;comp197922_c2;comp197922_c9;	SPU_001638	blood coagulation;immune system process;response to external stimulus;response to stimulus;
comp193092_c0;comp193092_c2;	SPU_001640	cell communication;cell-cell signaling;cellular process;exocytosis;intracellular protein transport;neurological system process;neurotransmitter secretion;protein transport;signal transduction;synaptic transmission;synaptic vesicle exocytosis;system process;transport;vesicle-mediated transport;
comp195963_c6;	SPU_001641	G-protein coupled receptor protein signaling pathway;cell communication;cell surface receptor linked signal transduction;cellular process;cyclic nucleotide metabolic process;immune system process;intracellular signaling cascade;metabolic process;nucleobase, nucleoside, nucleotide and nucleic acid metabolic process;primary metabolic process;signal transduction;
comp203596_c6;	SPU_001645	cell communication;cell surface receptor linked signal transduction;cellular process;developmental process;ectoderm development;intracellular signaling cascade;nervous system development;signal transduction;system development;
comp196893_c1;comp198698_c4;	SPU_001648	metabolic process;nucleobase, nucleoside, nucleotide and nucleic acid metabolic process;primary metabolic process;regulation of transcription from RNA polymerase II promoter;transcription;transcription from RNA polymerase II promoter;
comp191590_c0;comp191590_c2;comp191590_c3;comp191590_c5;comp205662_c10;comp205662_c3;comp205662_c5;comp205662_c8;	SPU_001652	metabolic process;nucleobase, nucleoside, nucleotide and nucleic acid metabolic process;primary metabolic process;protein metabolic process;proteolysis;transcription;transcription, RNA-dependent;
comp202652_c2;	SPU_001657	developmental process;hemopoiesis;immune response;immune system process;mesoderm development;metabolic process;natural killer cell activation;nucleobase, nucleoside, nucleotide and nucleic acid metabolic process;primary metabolic process;regulation of transcription from RNA polymerase II promoter;response to stimulus;system development;transcription;transcription from RNA polymerase II promoter;
comp197396_c4;	SPU_001658	cell surface receptor linked signal transduction;metabolic process;primary metabolic process;protein metabolic process;protein modification process;
comp205856_c11;	SPU_001665	RNA metabolic process;mRNA capping;mRNA processing;metabolic process;nucleobase, nucleoside, nucleotide and nucleic acid metabolic process;primary metabolic process;
comp193879_c9;	SPU_001666	cation transport;ion transport;neurological system process;system process;transport;
comp192395_c0;	SPU_001668	metabolic process;
comp205485_c1;	SPU_001669	anatomical structure morphogenesis;cellular component organization and biogenesis;cellular process;cellular structure morphogenesis;developmental process;ion transport;transport;
comp205485_c3;	SPU_001670	anatomical structure morphogenesis;cellular component organization and biogenesis;cellular process;cellular structure morphogenesis;developmental process;ion transport;transport;
comp182597_c0;comp190325_c5;	SPU_001671	apoptosis;cell adhesion;cell communication;cell-cell adhesion;cellular defense response;cellular process;extracellular transport;immune system process;macrophage activation;metabolic process;negative regulation of apoptosis;neurological system process;primary metabolic process;protein metabolic process;proteolysis;response to stimulus;signal transduction;system process;transport;
comp191142_c0;comp191142_c3;	SPU_001676	G-protein coupled receptor protein signaling pathway;cell adhesion;cell communication;cell surface receptor linked signal transduction;cellular process;cytokine and chemokine mediated signaling pathway;neurological system process;sensory perception;signal transduction;system process;visual perception;
comp197808_c3;	SPU_001678	G-protein coupled receptor protein signaling pathway;cell communication;cell motility;cell surface receptor linked signal transduction;cellular process;immune system process;muscle contraction;neurological system process;response to stimulus;response to stress;sensory perception;signal transduction;system process;
comp198401_c1;	SPU_001683	apoptosis;metabolic process;primary metabolic process;protein metabolic process;proteolysis;
comp201485_c6;comp204267_c3;comp206698_c3;	SPU_001685	cell communication;cell cycle;cell surface receptor linked signal transduction;cellular process;signal transduction;transmembrane receptor protein tyrosine kinase signaling pathway;
comp194077_c5;	SPU_001690	carbohydrate metabolic process;cell communication;cell cycle;cell surface receptor linked signal transduction;cellular process;developmental process;ectoderm development;embryonic development;glycogen metabolic process;intracellular signaling cascade;mesoderm development;metabolic process;mitosis;nervous system development;pattern specification process;polysaccharide metabolic process;primary met…
comp198716_c3;	SPU_001694	metabolic process;primary metabolic process;protein metabolic process;protein modification process;
comp198213_c1;	SPU_001695	endocytosis;intracellular protein transport;protein transport;transport;vesicle-mediated transport;
comp198604_c5;	SPU_001696	metabolic process;primary metabolic process;protein metabolic process;
comp171740_c0;	SPU_001698	amino acid metabolic process;amino acid transport;cation transport;cell communication;cell-cell signaling;cellular process;extracellular transport;ion transport;metabolic process;neurological system process;primary metabolic process;signal transduction;synaptic transmission;system process;transport;
comp208219_c4;comp208219_c5;comp208219_c9;	SPU_001712	cell cycle;cellular process;gamete generation;mitosis;reproduction;spermatogenesis;
comp205308_c1;	SPU_001716	cell communication;cellular process;signal transduction;
comp205956_c3;	SPU_001720	apoptosis;cell adhesion;cell communication;cell-cell adhesion;cellular defense response;cellular process;extracellular transport;immune system process;macrophage activation;metabolic process;negative regulation of apoptosis;neurological system process;primary metabolic process;protein metabolic process;proteolysis;response to stimulus;signal transduction;system process;transport;
comp191193_c1;comp191193_c4;	SPU_001721	protein modification process;
comp191382_c1;comp204600_c1;	SPU_001722	immune system process;metabolic process;nucleobase, nucleoside, nucleotide and nucleic acid metabolic process;primary metabolic process;protein folding;protein metabolic process;regulation of nucleobase, nucleoside, nucleotide and nucleic acid metabolic process;
comp194301_c6;	SPU_001726	carbohydrate metabolic process;carbohydrate transport;metabolic process;primary metabolic process;transport;
comp203175_c1;	SPU_001729	immune system process;metabolic process;primary metabolic process;protein metabolic process;
comp195384_c3;	SPU_001730	muscle contraction;system process;
comp182577_c0;comp192183_c18;comp192183_c22;	SPU_001739	developmental process;ectoderm development;embryonic development;gut mesoderm development;heart development;mesoderm development;metabolic process;muscle development;nervous system development;nucleobase, nucleoside, nucleotide and nucleic acid metabolic process;pattern specification process;primary metabolic process;regulation of transcription from RNA polymerase II promoter;segment specificatio…
comp201336_c3;	SPU_001745	intracellular protein transport;metabolic process;primary metabolic process;protein metabolic process;protein targeting;protein transport;transport;vesicle-mediated transport;
comp194812_c1;	SPU_001746	cell communication;cellular process;intracellular signaling cascade;signal transduction;
comp204975_c2;	SPU_001752	extracellular transport;immune system process;response to stimulus;response to toxin;transport;
comp204178_c7;	SPU_001758	cell communication;cell surface receptor linked signal transduction;cellular process;fatty acid metabolic process;lipid metabolic process;metabolic process;primary metabolic process;signal transduction;
comp200621_c1;	SPU_001762	cell cycle;cell motility;cellular process;mitosis;
comp206546_c1;comp207688_c3;comp208265_c0;comp208265_c1;	SPU_001768	cell adhesion;cell communication;cell motility;cell-cell adhesion;cell-cell signaling;cell-matrix adhesion;cellular process;developmental process;ectoderm development;endocytosis;immune system process;intracellular protein transport;mesoderm development;metabolic process;muscle contraction;muscle development;nervous system development;neurological system process;primary metabolic process;protein …
comp203222_c5;comp203222_c6;comp203222_c9;	SPU_001771	RNA metabolic process;metabolic process;nucleobase, nucleoside, nucleotide and nucleic acid metabolic process;primary metabolic process;rRNA metabolic process;
comp208145_c0;	SPU_001772	metabolic process;primary metabolic process;protein metabolic process;translation;
comp196183_c13;comp196183_c2;comp196183_c6;	SPU_001774	anion transport;cation transport;cell communication;cell-cell signaling;cellular process;developmental process;ectoderm development;ion transport;muscle contraction;nerve-nerve synaptic transmission;nervous system development;neurological system process;neuromuscular synaptic transmission;sensory perception;signal transduction;synaptic transmission;system development;system process;transport;
comp197288_c9;	SPU_001777	cellular component organization and biogenesis;cellular process;establishment and/or maintenance of chromatin architecture;metabolic process;nucleobase, nucleoside, nucleotide and nucleic acid metabolic process;organelle organization and biogenesis;primary metabolic process;regulation of transcription from RNA polymerase II promoter;transcription;transcription from RNA polymerase II promoter;
comp204363_c0;	SPU_001778	blood coagulation;cell adhesion;cell communication;cell motility;cell-cell adhesion;cellular process;gamete generation;immune system process;neurological system process;reproduction;response to external stimulus;response to stimulus;signal transduction;system process;
comp189372_c0;	SPU_001779	carbohydrate metabolic process;glycogen metabolic process;metabolic process;polysaccharide metabolic process;primary metabolic process;
comp196240_c3;	SPU_001780	DNA metabolic process;DNA replication;apoptosis;cell cycle;cellular component organization and biogenesis;cellular process;establishment and/or maintenance of chromatin architecture;metabolic process;nucleobase, nucleoside, nucleotide and nucleic acid metabolic process;organelle organization and biogenesis;primary metabolic process;protein complex assembly;protein metabolic process;
comp201241_c2;comp201241_c7;	SPU_001788	RNA metabolic process;apoptosis;carbohydrate metabolic process;cell communication;cell cycle;cellular process;glycogen metabolic process;immune system process;intracellular signaling cascade;mRNA processing;meiosis;metabolic process;mitosis;nucleobase, nucleoside, nucleotide and nucleic acid metabolic process;polysaccharide metabolic process;primary metabolic process;protein amino acid phosphoryl…
comp203445_c0;comp203445_c6;	SPU_001799	muscle contraction;system process;
comp205119_c6;	SPU_001801	metabolic process;primary metabolic process;protein amino acid glycosylation;protein metabolic process;protein modification process;
comp203542_c0;	SPU_001804	cell communication;cellular process;signal transduction;
comp195359_c5;	SPU_001816	metabolic process;nucleobase, nucleoside, nucleotide and nucleic acid metabolic process;primary metabolic process;transcription;transcription from RNA polymerase II promoter;transcription initiation from RNA polymerase II promoter;
comp193410_c1;comp193410_c4;	SPU_001817	carbohydrate metabolic process;glycolysis;metabolic process;monosaccharide metabolic process;primary metabolic process;
comp197207_c9;	SPU_001819	cell cycle;cellular process;
comp207284_c1;	SPU_001822	DNA metabolic process;DNA replication;cell cycle;cellular process;metabolic process;nucleobase, nucleoside, nucleotide and nucleic acid metabolic process;primary metabolic process;
comp206612_c0;comp206612_c1;	SPU_001826	DNA metabolic process;DNA repair;RNA metabolic process;mRNA 3'-end processing;mRNA polyadenylation;mRNA processing;metabolic process;nucleobase, nucleoside, nucleotide and nucleic acid metabolic process;primary metabolic process;
comp207862_c3;	SPU_001829	developmental process;ectoderm development;mesoderm development;metabolic process;nervous system development;primary metabolic process;protein metabolic process;proteolysis;system development;
comp194143_c0;	SPU_001830	metabolic process;nucleobase, nucleoside, nucleotide and nucleic acid metabolic process;primary metabolic process;
comp205727_c0;	SPU_001831	carbohydrate metabolic process;glycolysis;metabolic process;monosaccharide metabolic process;primary metabolic process;
comp195703_c4;	SPU_001832	RNA metabolic process;mRNA processing;metabolic process;nuclear mRNA splicing, via spliceosome;nucleobase, nucleoside, nucleotide and nucleic acid metabolic process;primary metabolic process;
comp197050_c11;	SPU_001836	DNA metabolic process;DNA repair;metabolic process;nucleobase, nucleoside, nucleotide and nucleic acid metabolic process;primary metabolic process;
comp201203_c7;comp201203_c8;comp201203_c9;	SPU_001846	blood circulation;cell communication;cell surface receptor linked signal transduction;cellular process;metabolic process;primary metabolic process;protein metabolic process;proteolysis;regulation of biological process;regulation of vasoconstriction;signal transduction;system process;
comp192703_c3;comp192703_c5;	SPU_001850	G-protein coupled receptor protein signaling pathway;cell communication;cell surface receptor linked signal transduction;cellular process;signal transduction;
comp193398_c0;comp193398_c10;comp193398_c3;comp193398_c4;comp193398_c5;comp193398_c6;comp193398_c7;comp199922_c2;	SPU_001859	general transcription from RNA polymerase II promoter;metabolic process;nucleobase, nucleoside, nucleotide and nucleic acid metabolic process;primary metabolic process;transcription;transcription from RNA polymerase II promoter;
comp206489_c1;	SPU_001874	anatomical structure morphogenesis;cellular component organization and biogenesis;cellular process;cellular structure morphogenesis;developmental process;
comp202385_c3;	SPU_001877	G-protein coupled receptor protein signaling pathway;cell adhesion;cell communication;cell surface receptor linked signal transduction;cellular process;neurological system process;sensory perception;signal transduction;system process;visual perception;
comp191895_c11;comp192706_c3;comp201708_c3;comp201708_c4;	SPU_001879	carbohydrate metabolic process;extracellular transport;immune system process;ion transport;metabolic process;neurological system process;primary metabolic process;response to pheromone;response to stimulus;response to toxin;sensory perception;system process;transport;
comp199610_c0;	SPU_001885	developmental process;mesoderm development;muscle contraction;muscle development;system development;system process;
comp203553_c1;	SPU_001886	JAK-STAT cascade;cell communication;cellular process;developmental process;intracellular signaling cascade;mesoderm development;signal transduction;
comp193959_c2;	SPU_001890	anatomical structure morphogenesis;cell cycle;cellular component organization and biogenesis;cellular process;cellular structure morphogenesis;chromosome segregation;cytokinesis;developmental process;intracellular protein transport;meiosis;mitosis;protein transport;transport;vesicle-mediated transport;
comp195494_c7;	SPU_001892	cell communication;cell surface receptor linked signal transduction;cellular process;developmental process;ectoderm development;immune system process;intracellular signaling cascade;nervous system development;signal transduction;system development;
comp169174_c0;comp169174_c1;comp195991_c3;	SPU_001893	blood coagulation;cell adhesion;cell communication;cell surface receptor linked signal transduction;cell-cell adhesion;cellular defense response;cellular process;endocytosis;immune system process;intracellular protein transport;macrophage activation;protein transport;receptor-mediated endocytosis;response to external stimulus;response to stimulus;signal transduction;transport;vesicle-mediated tra…
comp185057_c4;	SPU_001899	cation transport;ion transport;transport;
comp204500_c0;	SPU_001900	RNA metabolic process;mRNA processing;metabolic process;nuclear mRNA splicing, via spliceosome;nucleobase, nucleoside, nucleotide and nucleic acid metabolic process;primary metabolic process;protein metabolic process;proteolysis;
comp192317_c5;comp192317_c8;	SPU_001903	immune system process;response to stimulus;response to toxin;
comp147217_c0;comp190430_c1;comp190430_c5;comp204209_c0;comp204209_c2;comp204209_c3;	SPU_001905	B cell mediated immunity;I-kappaB kinase/NF-kappaB cascade;JNK cascade;MAPKKK cascade;apoptosis;cell communication;cell surface receptor linked signal transduction;cell-cell signaling;cellular defense response;cellular process;cytokine and chemokine mediated signaling pathway;developmental process;ectoderm development;immune response;immune system process;induction of apoptosis;intracellular sign…
comp175278_c0;comp191907_c1;comp191907_c2;comp192575_c8;	SPU_001907	angiogenesis;apoptosis;cell adhesion;cell communication;cell cycle;cell motility;cell surface receptor linked signal transduction;cell-cell adhesion;cell-cell signaling;cell-matrix adhesion;cellular process;developmental process;ectoderm development;immune system process;induction of apoptosis;mesoderm development;metabolic process;muscle contraction;muscle development;nervous system development;…
comp193901_c10;	SPU_001918	G-protein coupled receptor protein signaling pathway;cell communication;cell surface receptor linked signal transduction;cell-cell signaling;cellular process;defense response to bacterium;developmental process;exocytosis;gamete generation;heart development;immune response;immune system process;intracellular protein transport;mesoderm development;neurological system process;neurotransmitter secret…
comp189681_c2;comp189681_c3;comp189681_c4;comp189681_c9;	SPU_001921	cellular component organization and biogenesis;cellular process;establishment and/or maintenance of chromatin architecture;metabolic process;nucleobase, nucleoside, nucleotide and nucleic acid metabolic process;organelle organization and biogenesis;primary metabolic process;
comp207031_c6;	SPU_001924	metabolic process;nucleobase, nucleoside, nucleotide and nucleic acid metabolic process;primary metabolic process;
comp198999_c2;	SPU_001925	generation of precursor metabolites and energy;oxidative phosphorylation;respiratory electron transport chain;
comp205977_c0;comp205977_c5;	SPU_001927	cell communication;cell-cell signaling;cellular process;endocytosis;intracellular protein transport;neurological system process;neurotransmitter secretion;protein transport;synaptic transmission;system process;transport;vesicle-mediated transport;
comp191034_c0;comp191034_c1;comp191034_c2;comp191034_c3;comp191034_c4;	SPU_001928	cell adhesion;cell communication;cell motility;cell-cell adhesion;cell-cell signaling;cellular process;developmental process;ectoderm development;immune system process;metabolic process;nervous system development;nucleobase, nucleoside, nucleotide and nucleic acid metabolic process;primary metabolic process;regulation of transcription from RNA polymerase II promoter;signal transduction;system dev…
comp200557_c1;	SPU_001929	carbohydrate metabolic process;metabolic process;polysaccharide metabolic process;primary metabolic process;protein amino acid glycosylation;protein metabolic process;protein modification process;
comp208250_c10;	SPU_001931	metabolic process;primary metabolic process;protein metabolic process;proteolysis;
comp190959_c1;	SPU_001933	apoptosis;metabolic process;negative regulation of apoptosis;primary metabolic process;protein amino acid glycosylation;protein metabolic process;protein modification process;
comp198639_c6;	SPU_001934	lipid metabolic process;metabolic process;neurological system process;primary metabolic process;sensory perception;steroid metabolic process;system process;visual perception;
comp204557_c9;	SPU_001935	anatomical structure morphogenesis;cell adhesion;cell communication;cell motility;cellular component organization and biogenesis;cellular process;cellular structure morphogenesis;developmental process;intracellular signaling cascade;signal transduction;
comp195514_c2;comp195514_c3;	SPU_001937	metabolic process;nucleobase, nucleoside, nucleotide and nucleic acid metabolic process;primary metabolic process;regulation of transcription from RNA polymerase II promoter;transcription;transcription from RNA polymerase II promoter;
comp204825_c2;	SPU_001939	metabolic process;primary metabolic process;
comp201299_c0;comp201299_c1;comp201299_c2;	SPU_001942	anatomical structure morphogenesis;cell adhesion;cellular component organization and biogenesis;cellular process;cellular structure morphogenesis;developmental process;dorsal/ventral axis specification;fertilization;neurological system process;pattern specification process;reproduction;sensory perception;system process;
comp174882_c0;	SPU_001956	cation transport;cell communication;cellular process;ion transport;signal transduction;transport;
comp204933_c0;	SPU_001959	apoptosis;cell cycle;cellular process;chromosome segregation;developmental process;dorsal/ventral axis specification;embryonic development;meiosis;metabolic process;mitosis;negative regulation of apoptosis;pattern specification process;primary metabolic process;protein metabolic process;protein modification process;proteolysis;
comp192471_c3;	SPU_001963	carbohydrate metabolic process;cell communication;cell cycle;cell surface receptor linked signal transduction;cellular process;developmental process;ectoderm development;embryonic development;glycogen metabolic process;intracellular signaling cascade;mesoderm development;metabolic process;mitosis;nervous system development;pattern specification process;polysaccharide metabolic process;primary met…
comp191750_c0;comp191750_c2;	SPU_001975	anatomical structure morphogenesis;apoptosis;cell motility;cellular component organization and biogenesis;cellular defense response;cellular process;cellular structure morphogenesis;developmental process;ectoderm development;embryonic development;gamete generation;immune system process;mesoderm development;metabolic process;muscle development;negative regulation of apoptosis;nervous system develo…
comp205704_c3;	SPU_001978	metabolic process;primary metabolic process;protein metabolic process;
comp202186_c1;	SPU_001979	exocytosis;intracellular protein transport;protein transport;transport;vesicle-mediated transport;
comp194066_c0;	SPU_001983	G-protein coupled receptor protein signaling pathway;cell communication;cell motility;cell surface receptor linked signal transduction;cellular process;immune system process;muscle contraction;neurological system process;response to stimulus;response to stress;sensory perception;signal transduction;system process;
comp191923_c1;comp191923_c2;	SPU_001986	amino acid and derivative metabolic process;amino acid metabolic process;apoptosis;cellular component organization and biogenesis;cellular process;establishment and/or maintenance of chromatin architecture;generation of precursor metabolites and energy;induction of apoptosis;metabolic process;nucleobase, nucleoside, nucleotide and nucleic acid metabolic process;organelle organization and biogenes…
comp192542_c0;	SPU_001989	carbohydrate metabolic process;cell cycle;cellular process;meiosis;metabolic process;polysaccharide metabolic process;primary metabolic process;sulfur metabolic process;
comp162643_c0;	SPU_001994	angiogenesis;apoptosis;cell adhesion;cell communication;cell cycle;cell motility;cell surface receptor linked signal transduction;cell-cell adhesion;cell-cell signaling;cell-matrix adhesion;cellular process;developmental process;ectoderm development;immune system process;induction of apoptosis;mesoderm development;metabolic process;muscle contraction;muscle development;nervous system development;…
comp198645_c6;	SPU_001998	cell communication;cell surface receptor linked signal transduction;cell-cell signaling;cellular process;immune system process;intracellular signaling cascade;metabolic process;nucleobase, nucleoside, nucleotide and nucleic acid metabolic process;primary metabolic process;regulation of transcription from RNA polymerase II promoter;response to stimulus;response to stress;signal transduction;transc…
comp198254_c1;	SPU_002004	immune system process;metabolic process;oxygen and reactive oxygen species metabolic process;
comp206468_c0;	SPU_002008	metabolic process;nucleobase, nucleoside, nucleotide and nucleic acid metabolic process;primary metabolic process;regulation of transcription from RNA polymerase II promoter;transcription;transcription from RNA polymerase II promoter;
comp206468_c4;	SPU_002009	metabolic process;nucleobase, nucleoside, nucleotide and nucleic acid metabolic process;primary metabolic process;regulation of transcription from RNA polymerase II promoter;transcription;transcription from RNA polymerase II promoter;
comp205799_c4;	SPU_002011	cell communication;cellular process;immune system process;intracellular signaling cascade;signal transduction;
comp195846_c1;	SPU_002012	generation of precursor metabolites and energy;metabolic process;oxidative phosphorylation;respiratory electron transport chain;
comp206187_c0;comp206187_c2;comp206187_c5;	SPU_002015	metabolic process;nucleobase, nucleoside, nucleotide and nucleic acid metabolic process;primary metabolic process;transcription;transcription from RNA polymerase II promoter;
comp193908_c5;	SPU_002016	angiogenesis;blood coagulation;cell adhesion;cell communication;cell surface receptor linked signal transduction;cell-cell adhesion;cell-cell signaling;cellular process;developmental process;ectoderm development;endocytosis;heart development;immune system process;intracellular protein transport;mesoderm development;metabolic process;nervous system development;neurological system process;primary m…
comp191660_c0;	SPU_002021	cell communication;cell motility;cell-cell signaling;cellular process;developmental process;ectoderm development;immune system process;metabolic process;nervous system development;nucleobase, nucleoside, nucleotide and nucleic acid metabolic process;primary metabolic process;regulation of transcription from RNA polymerase II promoter;signal transduction;system development;transcription;transcript…
comp199061_c8;	SPU_002023	metabolic process;primary metabolic process;protein metabolic process;translation;
comp191716_c0;	SPU_002025	cell cycle;cellular process;endocytosis;intracellular protein transport;protein transport;transport;vesicle-mediated transport;
comp206642_c2;	SPU_002030	cation transport;ion transport;lipid metabolic process;lipid transport;metabolic process;nucleobase, nucleoside, nucleotide and nucleic acid metabolic process;nucleobase, nucleoside, nucleotide and nucleic acid transport;phosphate metabolic process;phosphate transport;primary metabolic process;transport;
comp207779_c6;	SPU_002031	cell adhesion;cell communication;cell-cell adhesion;cell-matrix adhesion;cellular process;metabolic process;primary metabolic process;protein metabolic process;proteolysis;signal transduction;
comp188845_c0;	SPU_002038	G-protein coupled receptor protein signaling pathway;apoptosis;cell communication;cell motility;cell surface receptor linked signal transduction;cell-cell signaling;cellular process;immune system process;muscle contraction;neurological system process;neurotransmitter secretion;response to stimulus;response to stress;signal transduction;synaptic transmission;system process;
comp201750_c1;	SPU_002048	immune system process;
comp188075_c3;comp188085_c1;	SPU_002050	metabolic process;nuclear mRNA splicing, via spliceosome;primary metabolic process;protein metabolic process;translation;
comp208157_c2;	SPU_002056	cholesterol metabolic process;lipid metabolic process;metabolic process;primary metabolic process;steroid metabolic process;
comp204462_c0;comp204462_c4;	SPU_002060	cell communication;cellular component organization and biogenesis;cellular process;establishment and/or maintenance of chromatin architecture;intracellular signaling cascade;metabolic process;nucleobase, nucleoside, nucleotide and nucleic acid metabolic process;organelle organization and biogenesis;primary metabolic process;regulation of transcription from RNA polymerase II promoter;signal transd…
comp199302_c0;	SPU_002066	apoptosis;cell communication;cellular process;metabolic process;nucleobase, nucleoside, nucleotide and nucleic acid metabolic process;primary metabolic process;regulation of nucleobase, nucleoside, nucleotide and nucleic acid metabolic process;signal transduction;
comp207425_c5;	SPU_002071	DNA metabolic process;DNA replication;cell cycle;cellular process;metabolic process;nucleobase, nucleoside, nucleotide and nucleic acid metabolic process;primary metabolic process;
comp194070_c7;comp194070_c8;comp198395_c0;	SPU_002072	neurological system process;system process;transport;
comp190691_c0;	SPU_002073	calcium-mediated signaling;cation transport;cell communication;cell motility;cell-cell signaling;cellular process;immune system process;intracellular signaling cascade;ion transport;muscle contraction;neurological system process;neuromuscular synaptic transmission;neurotransmitter secretion;response to stimulus;response to stress;signal transduction;synaptic transmission;system process;transport;
comp192343_c0;	SPU_002074	metabolic process;
comp191018_c5;	SPU_002077	cell communication;cell surface receptor linked signal transduction;cellular process;metabolic process;primary metabolic process;protein metabolic process;proteolysis;signal transduction;
comp194496_c1;	SPU_002080	cell adhesion;cell communication;cell motility;cell-cell adhesion;cell-cell signaling;cellular process;developmental process;ectoderm development;immune system process;mesoderm development;metabolic process;nervous system development;neurological system process;nucleobase, nucleoside, nucleotide and nucleic acid metabolic process;primary metabolic process;regulation of transcription from RNA poly…
comp197804_c0;comp197804_c2;comp203504_c0;comp203504_c1;	SPU_002090	metabolic process;nucleobase, nucleoside, nucleotide and nucleic acid metabolic process;primary metabolic process;regulation of transcription from RNA polymerase II promoter;transcription;transcription from RNA polymerase II promoter;
comp195419_c0;	SPU_002092	cell cycle;cellular process;metabolic process;primary metabolic process;protein amino acid phosphorylation;protein metabolic process;protein modification process;
comp188985_c1;	SPU_002093	metabolic process;primary metabolic process;protein metabolic process;proteolysis;
comp187009_c1;	SPU_002094	G-protein coupled receptor protein signaling pathway;cell communication;cell surface receptor linked signal transduction;cellular process;immune system process;neurological system process;signal transduction;system process;
comp207207_c6;	SPU_002103	metabolic process;nucleobase, nucleoside, nucleotide and nucleic acid metabolic process;primary metabolic process;transcription;transcription, RNA-dependent;
comp192797_c1;	SPU_002105	calcium-mediated signaling;protein amino acid phosphorylation;
comp191292_c0;comp191292_c1;comp191292_c2;comp191292_c3;comp191292_c4;comp191292_c7;comp191292_c9;comp208299_c1;comp208811_c0;	SPU_002110	anatomical structure morphogenesis;cell cycle;cell motility;cellular component organization and biogenesis;cellular process;cellular structure morphogenesis;chromosome segregation;developmental process;fertilization;gamete generation;intracellular protein transport;mitosis;protein transport;reproduction;spermatogenesis;transport;vesicle-mediated transport;
comp156671_c0;	SPU_002112	cell adhesion;cell communication;cell motility;cell-cell adhesion;cell-cell signaling;cellular process;developmental process;ectoderm development;immune system process;metabolic process;nervous system development;nucleobase, nucleoside, nucleotide and nucleic acid metabolic process;primary metabolic process;regulation of transcription from RNA polymerase II promoter;signal transduction;system dev…
comp193631_c5;comp206610_c4;	SPU_002114	cell adhesion;cell communication;cell motility;cell-cell adhesion;cell-cell signaling;cell-matrix adhesion;cellular process;developmental process;ectoderm development;endocytosis;immune system process;intracellular protein transport;metabolic process;nervous system development;nucleobase, nucleoside, nucleotide and nucleic acid metabolic process;primary metabolic process;protein transport;recepto…
comp208304_c1;comp208304_c5;	SPU_002115	metabolic process;nucleobase, nucleoside, nucleotide and nucleic acid metabolic process;primary metabolic process;
comp194008_c2;comp194008_c6;	SPU_002116	asymmetric protein localization;cell communication;cell surface receptor linked signal transduction;cellular process;intracellular protein transport;intracellular signaling cascade;localization;metabolic process;nucleobase, nucleoside, nucleotide and nucleic acid metabolic process;primary metabolic process;protein localization;protein transport;signal transduction;transcription;transcription from…
comp192096_c0;comp192096_c1;comp201505_c1;	SPU_002117	cell adhesion;cell communication;cellular process;metabolic process;primary metabolic process;protein metabolic process;proteolysis;signal transduction;
comp198789_c1;comp198789_c2;comp198789_c6;	SPU_002118	cell cycle;cellular process;mitosis;
comp193719_c0;comp193719_c1;	SPU_002122	cell cycle;cellular process;
comp198672_c0;	SPU_002123	cellular component organization and biogenesis;cellular process;metabolic process;nucleobase, nucleoside, nucleotide and nucleic acid metabolic process;primary metabolic process;protein metabolic process;proteolysis;transcription;transcription from RNA polymerase II promoter;
comp191989_c1;	SPU_002124	carbohydrate metabolic process;generation of precursor metabolites and energy;metabolic process;primary metabolic process;tricarboxylic acid cycle;
comp191933_c1;	SPU_002128	generation of precursor metabolites and energy;oxidative phosphorylation;respiratory electron transport chain;
comp194154_c0;	SPU_002129	developmental process;ectoderm development;metabolic process;nervous system development;nucleobase, nucleoside, nucleotide and nucleic acid metabolic process;primary metabolic process;regulation of transcription from RNA polymerase II promoter;system development;transcription;transcription from RNA polymerase II promoter;
comp191964_c3;comp204994_c4;	SPU_002140	metabolic process;nucleobase, nucleoside, nucleotide and nucleic acid metabolic process;primary metabolic process;regulation of transcription from RNA polymerase II promoter;transcription;transcription from RNA polymerase II promoter;
comp201311_c3;	SPU_002142	blood circulation;cell communication;cell surface receptor linked signal transduction;cellular process;metabolic process;primary metabolic process;protein metabolic process;proteolysis;regulation of biological process;regulation of vasoconstriction;signal transduction;system process;
comp193813_c6;	SPU_002148	apoptosis;gamete generation;immune system process;metabolic process;negative regulation of apoptosis;primary metabolic process;protein folding;protein metabolic process;reproduction;response to stimulus;response to stress;spermatogenesis;
comp199660_c3;	SPU_002161	DNA metabolic process;DNA replication;RNA metabolic process;cell cycle;cellular process;developmental process;ectoderm development;mRNA 3'-end processing;mRNA polyadenylation;mRNA processing;metabolic process;nervous system development;nuclear mRNA splicing, via spliceosome;nucleobase, nucleoside, nucleotide and nucleic acid metabolic process;primary metabolic process;protein metabolic process;sy…
comp195805_c1;	SPU_002162	metabolic process;primary metabolic process;protein metabolic process;tRNA aminoacylation for protein translation;translation;
comp190377_c0;comp190377_c12;comp190377_c2;comp190377_c8;comp190377_c9;	SPU_002163	DNA metabolic process;DNA replication;RNA catabolic process;RNA metabolic process;cell cycle;cellular process;mRNA processing;metabolic process;nuclear mRNA splicing, via spliceosome;nucleobase, nucleoside, nucleotide and nucleic acid metabolic process;primary metabolic process;protein metabolic process;regulation of transcription from RNA polymerase II promoter;tRNA metabolic process;transcripti…
comp189874_c1;	SPU_002167	G-protein coupled receptor protein signaling pathway;cell communication;cell surface receptor linked signal transduction;cell-cell signaling;cellular process;neurological system process;signal transduction;system process;
comp189250_c0;	SPU_002171	metabolic process;sulfur metabolic process;
comp141096_c0;comp202464_c3;comp204132_c11;comp204132_c18;comp204132_c3;comp204132_c5;comp204132_c7;comp204132_c9;	SPU_002173	DNA metabolic process;DNA replication;RNA catabolic process;RNA metabolic process;cell cycle;cellular process;mRNA processing;metabolic process;nuclear mRNA splicing, via spliceosome;nucleobase, nucleoside, nucleotide and nucleic acid metabolic process;primary metabolic process;protein metabolic process;regulation of transcription from RNA polymerase II promoter;tRNA metabolic process;transcripti…
comp199040_c4;comp199040_c9;comp208224_c0;	SPU_002174	amino acid and derivative metabolic process;amino acid biosynthetic process;amino acid metabolic process;metabolic process;nitrogen compound metabolic process;nucleobase, nucleoside, nucleotide and nucleic acid metabolic process;primary metabolic process;pyrimidine base metabolic process;
comp167232_c0;comp204942_c0;comp204942_c3;comp204942_c4;	SPU_002178	angiogenesis;blood coagulation;cell adhesion;cell communication;cell surface receptor linked signal transduction;cell-cell adhesion;cell-cell signaling;cellular process;developmental process;ectoderm development;endocytosis;heart development;immune system process;intracellular protein transport;mesoderm development;metabolic process;nervous system development;neurological system process;primary m…
comp199900_c1;	SPU_002179	intracellular protein transport;protein transport;transport;
comp178921_c0;comp192361_c17;comp202235_c4;comp202461_c2;comp204489_c6;	SPU_002181	cellular component organization and biogenesis;cellular process;establishment and/or maintenance of chromatin architecture;metabolic process;nucleobase, nucleoside, nucleotide and nucleic acid metabolic process;organelle organization and biogenesis;primary metabolic process;
comp196425_c0;comp196425_c11;comp196425_c3;comp196425_c5;	SPU_002182	amino acid and derivative metabolic process;amino acid catabolic process;amino acid metabolic process;generation of precursor metabolites and energy;lipid metabolic process;metabolic process;primary metabolic process;protein metabolic process;respiratory electron transport chain;
comp206970_c0;	SPU_002183	RNA localization;anterior/posterior axis specification;apoptosis;cell cycle;cellular process;developmental process;gamete generation;immune response;immune system process;localization;metabolic process;neurological system process;nucleobase, nucleoside, nucleotide and nucleic acid metabolic process;pattern specification process;primary metabolic process;protein metabolic process;purine base metab…
comp190258_c0;	SPU_002189	G-protein coupled receptor protein signaling pathway;cell adhesion;cell communication;cell surface receptor linked signal transduction;cellular process;signal transduction;
comp197865_c1;	SPU_002191	metabolic process;nucleobase, nucleoside, nucleotide and nucleic acid metabolic process;nucleobase, nucleoside, nucleotide and nucleic acid transport;primary metabolic process;transport;
comp204046_c2;	SPU_002193	cell cycle;cellular process;metabolic process;mitosis;primary metabolic process;protein metabolic process;
comp202465_c3;	SPU_002194	RNA metabolic process;cell cycle;cellular process;chromosome segregation;metabolic process;mitosis;nucleobase, nucleoside, nucleotide and nucleic acid metabolic process;primary metabolic process;rRNA metabolic process;
comp187162_c0;	SPU_002201	metabolic process;
comp188266_c0;	SPU_002203	metabolic process;
comp193059_c5;	SPU_002206	cell cycle;cellular process;mitosis;
comp198689_c3;	SPU_002210	carbohydrate metabolic process;cell communication;cell cycle;cell surface receptor linked signal transduction;cellular process;developmental process;ectoderm development;embryonic development;glycogen metabolic process;intracellular signaling cascade;mesoderm development;metabolic process;mitosis;nervous system development;pattern specification process;polysaccharide metabolic process;primary met…
comp207684_c0;	SPU_002214	metabolic process;primary metabolic process;protein metabolic process;proteolysis;
comp192278_c2;	SPU_002215	carbohydrate metabolic process;metabolic process;monosaccharide metabolic process;polysaccharide metabolic process;primary metabolic process;protein metabolic process;protein modification process;
comp206588_c4;	SPU_002217	cell cycle;cellular process;meiosis;
comp203546_c2;	SPU_002218	cell communication;cell-cell signaling;cellular process;exocytosis;intracellular protein transport;lysosomal transport;neurological system process;neurotransmitter secretion;protein transport;synaptic transmission;synaptic vesicle exocytosis;system process;transport;vesicle-mediated transport;
comp208619_c0;	SPU_002219	anatomical structure morphogenesis;cellular component organization and biogenesis;cellular process;cellular structure morphogenesis;developmental process;
comp194023_c0;	SPU_002220	RNA metabolic process;mRNA processing;metabolic process;nucleobase, nucleoside, nucleotide and nucleic acid metabolic process;primary metabolic process;
comp199938_c0;comp199938_c6;comp199938_c9;	SPU_002225	cellular glucose homeostasis;homeostatic process;
comp200393_c1;comp200393_c2;comp200393_c6;	SPU_002226	cation transport;ion transport;transport;
comp205110_c3;	SPU_002229	metabolic process;nucleobase, nucleoside, nucleotide and nucleic acid metabolic process;nucleobase, nucleoside, nucleotide and nucleic acid transport;primary metabolic process;transport;
comp207861_c2;comp207861_c5;	SPU_002234	metabolic process;primary metabolic process;protein metabolic process;proteolysis;
comp204306_c0;comp204306_c1;comp204306_c4;comp204777_c0;comp208336_c1;	SPU_002246	metabolic process;phosphate metabolic process;primary metabolic process;protein amino acid phosphorylation;protein metabolic process;protein modification process;
comp185800_c1;	SPU_002248	G-protein coupled receptor protein signaling pathway;cell communication;cell motility;cell surface receptor linked signal transduction;cellular process;immune system process;muscle contraction;neurological system process;response to stimulus;response to stress;sensory perception;signal transduction;system process;
comp191761_c0;	SPU_002250	apoptosis;carbohydrate metabolic process;metabolic process;primary metabolic process;
comp204953_c0;	SPU_002254	cell communication;cell-cell signaling;cellular process;endocytosis;intracellular protein transport;neurological system process;neurotransmitter secretion;protein transport;synaptic transmission;system process;transport;vesicle-mediated transport;
comp205403_c4;	SPU_002262	amino acid and derivative metabolic process;amino acid biosynthetic process;amino acid metabolic process;coenzyme metabolic process;fatty acid metabolic process;immune system process;lipid metabolic process;metabolic process;primary metabolic process;
comp199865_c12;comp199865_c14;comp199865_c4;comp199865_c9;	SPU_002270	calcium-mediated signaling;cation transport;cell communication;cellular process;intracellular signaling cascade;ion transport;neurological system process;sensory perception;signal transduction;system process;transport;visual perception;
comp198785_c9;	SPU_002280	apoptosis;metabolic process;primary metabolic process;protein metabolic process;proteolysis;
comp195440_c5;comp196423_c0;comp207546_c0;comp207546_c4;comp209087_c13;	SPU_002281	DNA metabolic process;DNA recombination;DNA repair;DNA replication;cell cycle;cellular process;metabolic process;nucleobase, nucleoside, nucleotide and nucleic acid metabolic process;primary metabolic process;
comp207546_c1;comp207546_c2;	SPU_002282	DNA metabolic process;DNA recombination;DNA repair;DNA replication;cell cycle;cellular process;metabolic process;nucleobase, nucleoside, nucleotide and nucleic acid metabolic process;primary metabolic process;
comp197149_c7;comp197149_c9;	SPU_002285	RNA elongation from RNA polymerase II promoter;metabolic process;nucleobase, nucleoside, nucleotide and nucleic acid metabolic process;primary metabolic process;transcription;transcription from RNA polymerase II promoter;
comp207148_c1;	SPU_002287	RNA metabolic process;metabolic process;nucleobase, nucleoside, nucleotide and nucleic acid metabolic process;primary metabolic process;protein amino acid phosphorylation;protein metabolic process;protein modification process;rRNA metabolic process;
comp197488_c4;	SPU_002288	lipid metabolic process;metabolic process;primary metabolic process;
comp200060_c4;	SPU_002291	metabolic process;primary metabolic process;protein metabolic process;protein modification process;
comp197573_c1;comp197573_c5;	SPU_002292	cell communication;cell-cell signaling;cellular process;exocytosis;intracellular protein transport;neurological system process;neurotransmitter secretion;protein transport;signal transduction;synaptic transmission;synaptic vesicle exocytosis;system process;transport;vesicle-mediated transport;
comp199047_c0;comp199047_c1;	SPU_002293	acyl-CoA metabolic process;coenzyme metabolic process;fatty acid beta-oxidation;fatty acid metabolic process;generation of precursor metabolites and energy;lipid metabolic process;metabolic process;nitrogen compound metabolic process;primary metabolic process;respiratory electron transport chain;
comp192358_c0;comp192358_c5;	SPU_002294	cell communication;cell-cell signaling;cellular process;immune system process;signal transduction;
comp192235_c1;	SPU_002295	amino acid and derivative metabolic process;amino acid biosynthetic process;amino acid metabolic process;metabolic process;primary metabolic process;
comp190977_c10;comp190977_c11;comp190977_c18;	SPU_002297	carbohydrate metabolic process;carbohydrate transport;metabolic process;primary metabolic process;transport;
comp189526_c1;	SPU_002298	immune system process;metabolic process;nucleobase, nucleoside, nucleotide and nucleic acid metabolic process;primary metabolic process;transcription;transcription from RNA polymerase II promoter;
comp196556_c1;	SPU_002299	metabolic process;primary metabolic process;protein metabolic process;proteolysis;
comp201896_c0;	SPU_002301	intracellular protein transport;protein transport;transport;
comp196779_c5;	SPU_002302	RNA metabolic process;metabolic process;nucleobase, nucleoside, nucleotide and nucleic acid metabolic process;primary metabolic process;tRNA metabolic process;
comp191846_c15;	SPU_002303	G-protein coupled receptor protein signaling pathway;cell communication;cell surface receptor linked signal transduction;cell-cell signaling;cellular process;defense response to bacterium;developmental process;exocytosis;gamete generation;heart development;immune response;immune system process;intracellular protein transport;mesoderm development;neurological system process;neurotransmitter secret…
comp201293_c0;	SPU_002307	B cell mediated immunity;G-protein coupled receptor protein signaling pathway;JNK cascade;MAPKKK cascade;calcium-mediated signaling;cell communication;cell motility;cell surface receptor linked signal transduction;cellular defense response;cellular process;immune response;immune system process;intracellular signaling cascade;neurological system process;response to stimulus;signal transduction;sys…
comp206946_c0;comp206946_c1;	SPU_002313	metabolic process;primary metabolic process;protein complex assembly;protein folding;protein metabolic process;
comp190756_c6;	SPU_002315	apoptosis;cell communication;cell surface receptor linked signal transduction;cellular process;developmental process;ectoderm development;nervous system development;signal transduction;system development;
comp196916_c1;	SPU_002319	cell cycle;cell motility;cellular process;mitosis;
comp194237_c1;	SPU_002320	metabolic process;nervous system development;nucleobase, nucleoside, nucleotide and nucleic acid metabolic process;primary metabolic process;regulation of transcription from RNA polymerase II promoter;transcription;transcription from RNA polymerase II promoter;
comp194371_c17;comp194371_c6;	SPU_002324	DNA metabolic process;DNA replication;RNA metabolic process;cell cycle;cellular process;developmental process;ectoderm development;mRNA 3'-end processing;mRNA polyadenylation;mRNA processing;metabolic process;nervous system development;nuclear mRNA splicing, via spliceosome;nucleobase, nucleoside, nucleotide and nucleic acid metabolic process;primary metabolic process;protein metabolic process;sy…
comp194720_c14;comp194720_c18;comp194720_c2;comp194720_c3;comp194720_c4;comp194720_c7;	SPU_002328	amino acid and derivative metabolic process;amino acid biosynthetic process;amino acid metabolic process;cell communication;cellular process;generation of precursor metabolites and energy;intracellular signaling cascade;metabolic process;nitric oxide biosynthetic process;nitric oxide mediated signal transduction;nitrogen compound metabolic process;primary metabolic process;respiratory electron tr…
comp195345_c2;	SPU_002335	endocytosis;intracellular protein transport;phagocytosis;protein transport;transport;vesicle-mediated transport;
comp198021_c1;	SPU_002337	cation transport;ion transport;transport;
comp194887_c9;	SPU_002340	cell cycle;cellular process;metabolic process;mitosis;nucleobase, nucleoside, nucleotide and nucleic acid metabolic process;nucleobase, nucleoside, nucleotide and nucleic acid transport;primary metabolic process;transport;
comp204965_c0;comp204965_c1;	SPU_002350	apoptosis;cell adhesion;cell communication;cell-cell adhesion;cellular defense response;cellular process;extracellular transport;immune system process;macrophage activation;metabolic process;negative regulation of apoptosis;neurological system process;primary metabolic process;protein metabolic process;proteolysis;response to stimulus;signal transduction;system process;transport;
comp186705_c1;	SPU_002351	G-protein coupled receptor protein signaling pathway;apoptosis;cell communication;cell motility;cell surface receptor linked signal transduction;cell-cell signaling;cellular process;immune system process;muscle contraction;neurological system process;response to stimulus;response to stress;signal transduction;synaptic transmission;system process;
comp191996_c1;	SPU_002352	cellular calcium ion homeostasis;homeostatic process;
comp200767_c0;comp206291_c0;comp206291_c1;comp207434_c0;comp207434_c1;comp207762_c0;	SPU_002355	blood coagulation;immune system process;metabolic process;primary metabolic process;protein metabolic process;proteolysis;response to external stimulus;response to stimulus;
comp199789_c1;	SPU_002357	G-protein coupled receptor protein signaling pathway;MAPKKK cascade;cell communication;cell cycle;cell surface receptor linked signal transduction;cellular process;intracellular signaling cascade;mitosis;signal transduction;transmembrane receptor protein tyrosine kinase signaling pathway;
comp208443_c3;	SPU_002363	neurological system process;sensory perception;sensory perception of sound;system process;
comp200373_c2;	SPU_002366	DNA metabolic process;DNA replication;JNK cascade;MAPKKK cascade;carbohydrate metabolic process;cell communication;cell cycle;cellular process;glycolysis;immune system process;intracellular signaling cascade;lipid metabolic process;mesoderm development;metabolic process;monosaccharide metabolic process;nucleobase, nucleoside, nucleotide and nucleic acid metabolic process;phospholipid metabolic pr…
comp207795_c6;	SPU_002372	carbohydrate metabolic process;carbohydrate transport;cation transport;endocytosis;extracellular transport;intracellular protein transport;ion transport;lipid metabolic process;metabolic process;phosphate metabolic process;phosphate transport;primary metabolic process;protein transport;transport;vesicle-mediated transport;vitamin transport;
comp188172_c1;comp188172_c2;comp188172_c3;comp188172_c4;	SPU_002375	amino acid and derivative metabolic process;amino acid biosynthetic process;amino acid metabolic process;metabolic process;porphyrin metabolic process;primary metabolic process;
comp192700_c2;comp192700_c4;comp202271_c3;comp202271_c5;	SPU_002376	amino acid and derivative metabolic process;amino acid biosynthetic process;amino acid metabolic process;metabolic process;porphyrin metabolic process;primary metabolic process;
comp201642_c1;	SPU_002380	generation of precursor metabolites and energy;lipid metabolic process;metabolic process;primary metabolic process;respiratory electron transport chain;steroid metabolic process;
comp204785_c0;	SPU_002385	lipid metabolic process;metabolic process;primary metabolic process;
comp207942_c0;comp207942_c1;	SPU_002387	amino acid and derivative metabolic process;amino acid catabolic process;amino acid metabolic process;amino acid transport;exocytosis;intracellular protein transport;metabolic process;primary metabolic process;protein transport;transport;vesicle-mediated transport;
comp198682_c10;comp198682_c5;comp200108_c0;	SPU_002389	cell communication;cellular process;generation of precursor metabolites and energy;metabolic process;primary metabolic process;protein complex assembly;protein metabolic process;respiratory electron transport chain;signal transduction;transport;
comp196155_c0;	SPU_002401	immune system process;metabolic process;phosphate metabolic process;response to stimulus;response to toxin;
comp205893_c5;	SPU_002410	angiogenesis;blood coagulation;cell adhesion;cell communication;cell surface receptor linked signal transduction;cell-cell adhesion;cell-cell signaling;cellular process;developmental process;ectoderm development;endocytosis;heart development;immune system process;intracellular protein transport;mesoderm development;metabolic process;nervous system development;neurological system process;primary m…
comp191205_c0;comp191205_c2;comp191205_c4;comp191205_c5;	SPU_002420	blood coagulation;cell adhesion;cell communication;cell surface receptor linked signal transduction;cell-cell adhesion;cellular defense response;cellular process;endocytosis;immune system process;intracellular protein transport;macrophage activation;protein transport;receptor-mediated endocytosis;response to external stimulus;response to stimulus;signal transduction;transport;vesicle-mediated tra…
comp207995_c1;comp207995_c3;	SPU_002425	G-protein coupled receptor protein signaling pathway;cell communication;cell surface receptor linked signal transduction;cellular process;cyclic nucleotide metabolic process;immune system process;intracellular signaling cascade;metabolic process;nucleobase, nucleoside, nucleotide and nucleic acid metabolic process;primary metabolic process;signal transduction;
comp195338_c0;	SPU_002427	amino acid and derivative metabolic process;amino acid metabolic process;amino acid transport;metabolic process;primary metabolic process;transport;
comp190937_c0;comp190937_c1;comp204381_c0;comp204381_c1;comp204381_c2;	SPU_002428	cell communication;cell surface receptor linked signal transduction;cellular process;metabolic process;primary metabolic process;protein metabolic process;proteolysis;signal transduction;
comp207594_c0;comp207594_c2;comp207594_c4;	SPU_002431	extracellular transport;immune system process;response to stimulus;response to toxin;transport;
comp203509_c2;	SPU_002434	DNA metabolic process;DNA repair;RNA metabolic process;cellular component organization and biogenesis;cellular process;establishment and/or maintenance of chromatin architecture;mRNA 3'-end processing;mRNA polyadenylation;mRNA processing;metabolic process;nucleobase, nucleoside, nucleotide and nucleic acid metabolic process;organelle organization and biogenesis;primary metabolic process;
comp193236_c2;comp193236_c5;	SPU_002435	angiogenesis;apoptosis;cell adhesion;cell communication;cell cycle;cell motility;cell surface receptor linked signal transduction;cell-cell adhesion;cell-cell signaling;cell-matrix adhesion;cellular process;developmental process;ectoderm development;immune system process;induction of apoptosis;mesoderm development;metabolic process;muscle contraction;muscle development;nervous system development;…
comp195042_c9;	SPU_002438	metabolic process;primary metabolic process;protein metabolic process;translation;
comp201075_c4;	SPU_002443	metabolic process;primary metabolic process;protein metabolic process;translation;
comp207551_c0;	SPU_002452	blood coagulation;cell adhesion;cell communication;cell-cell adhesion;cellular process;complement activation;immune response;immune system process;metabolic process;primary metabolic process;protein metabolic process;proteolysis;response to external stimulus;response to stimulus;signal transduction;
comp149938_c0;comp194569_c0;comp194569_c4;comp194569_c6;comp194569_c7;comp194569_c8;	SPU_002455	apoptosis;cell adhesion;cell communication;cell-cell adhesion;cellular defense response;cellular process;extracellular transport;immune system process;macrophage activation;metabolic process;negative regulation of apoptosis;neurological system process;primary metabolic process;protein metabolic process;proteolysis;response to stimulus;signal transduction;system process;transport;
comp202159_c5;	SPU_002457	cation transport;ion transport;transport;
comp172320_c0;comp174916_c1;comp181423_c0;	SPU_002458	metabolic process;primary metabolic process;protein metabolic process;translation;
comp192875_c6;	SPU_002461	metabolic process;
comp1350562_c0;comp199642_c7;	SPU_002464	metabolic process;primary metabolic process;protein metabolic process;translation;
comp198710_c1;comp207619_c0;	SPU_002465	cation transport;cellular calcium ion homeostasis;homeostatic process;ion transport;transport;
comp196851_c1;	SPU_002466	JNK cascade;MAPKKK cascade;cell communication;cell cycle;cellular process;intracellular signaling cascade;signal transduction;
comp192814_c7;	SPU_002473	DNA metabolic process;DNA replication;RNA catabolic process;RNA metabolic process;cell cycle;cellular process;mRNA processing;metabolic process;nuclear mRNA splicing, via spliceosome;nucleobase, nucleoside, nucleotide and nucleic acid metabolic process;primary metabolic process;protein metabolic process;regulation of transcription from RNA polymerase II promoter;tRNA metabolic process;transcripti…
comp207265_c0;	SPU_002475	amino acid and derivative metabolic process;amino acid biosynthetic process;amino acid metabolic process;metabolic process;nitrogen compound metabolic process;nucleobase, nucleoside, nucleotide and nucleic acid metabolic process;porphyrin metabolic process;primary metabolic process;transcription;transcription from RNA polymerase II promoter;vitamin biosynthetic process;vitamin metabolic process;
comp209155_c0;	SPU_002477	metabolic process;nucleobase, nucleoside, nucleotide and nucleic acid metabolic process;primary metabolic process;regulation of transcription from RNA polymerase II promoter;transcription;transcription from RNA polymerase II promoter;
comp208251_c3;	SPU_002478	metabolic process;nucleobase, nucleoside, nucleotide and nucleic acid metabolic process;primary metabolic process;protein metabolic process;translation;
comp198189_c1;	SPU_002480	transport;
comp204258_c6;comp204258_c7;	SPU_002481	amino acid and derivative metabolic process;amino acid metabolic process;amino acid transport;carbohydrate metabolic process;cation transport;extracellular transport;ion transport;metabolic process;primary metabolic process;transport;
comp208637_c1;comp208637_c2;	SPU_002482	metabolic process;nucleobase, nucleoside, nucleotide and nucleic acid metabolic process;primary metabolic process;purine base metabolic process;pyrimidine base metabolic process;
comp193769_c2;	SPU_002490	carbohydrate metabolic process;metabolic process;monosaccharide metabolic process;pentose-phosphate shunt;primary metabolic process;
comp193769_c9;	SPU_002491	carbohydrate metabolic process;metabolic process;monosaccharide metabolic process;pentose-phosphate shunt;primary metabolic process;
comp191112_c5;	SPU_002497	generation of precursor metabolites and energy;respiratory electron transport chain;
comp192505_c0;comp192505_c1;comp192505_c2;comp192505_c3;comp197187_c3;comp197187_c7;comp208089_c0;	SPU_002498	G-protein coupled receptor protein signaling pathway;cell communication;cell cycle;cell surface receptor linked signal transduction;cell-cell signaling;cellular process;cytokinesis;mitosis;neurological system process;signal transduction;synaptic transmission;system process;
comp196695_c14;comp196695_c4;	SPU_002510	carbohydrate metabolic process;metabolic process;primary metabolic process;
comp193832_c3;comp193832_c9;	SPU_002511	cellular component organization and biogenesis;cellular process;establishment and/or maintenance of chromatin architecture;metabolic process;nucleobase, nucleoside, nucleotide and nucleic acid metabolic process;organelle organization and biogenesis;primary metabolic process;transcription;transcription from RNA polymerase II promoter;transcription initiation from RNA polymerase II promoter;
comp193880_c0;comp193880_c5;comp193880_c6;	SPU_002516	G-protein coupled receptor protein signaling pathway;cell communication;cell surface receptor linked signal transduction;cell-cell signaling;cellular process;nerve-nerve synaptic transmission;neurological system process;signal transduction;synaptic transmission;system process;
comp189878_c1;	SPU_002519	endocytosis;intracellular protein transport;pinocytosis;protein transport;transport;vesicle-mediated transport;
comp198855_c0;	SPU_002520	carbohydrate metabolic process;metabolic process;polysaccharide metabolic process;primary metabolic process;
comp191296_c12;comp191296_c21;	SPU_002521	G-protein coupled receptor protein signaling pathway;cell communication;cell surface receptor linked signal transduction;cellular process;developmental process;dorsal/ventral axis specification;pattern specification process;signal transduction;
comp202099_c1;	SPU_002522	carbohydrate metabolic process;metabolic process;primary metabolic process;protein amino acid glycosylation;protein metabolic process;protein modification process;
comp199018_c1;	SPU_002528	anatomical structure morphogenesis;cellular component organization and biogenesis;cellular process;cellular structure morphogenesis;developmental process;ectoderm development;intracellular protein transport;metabolic process;nervous system development;neurological system process;primary metabolic process;protein metabolic process;protein transport;proteolysis;sensory perception;system development…
comp192382_c3;	SPU_002529	cell cycle;cellular process;
comp207632_c2;	SPU_002532	cell adhesion;cellular process;developmental process;mesoderm development;muscle contraction;muscle development;system development;system process;
comp192561_c14;comp192561_c3;comp203111_c3;comp203111_c8;comp207632_c3;comp207632_c5;comp207632_c6;	SPU_002533	calcium-mediated signaling;carbohydrate metabolic process;cell communication;cell cycle;cellular process;developmental process;gamete generation;gluconeogenesis;immune system process;intracellular signaling cascade;mammary gland development;mesoderm development;metabolic process;monosaccharide metabolic process;muscle contraction;primary metabolic process;protein amino acid phosphorylation;protei…
comp201545_c0;comp201545_c3;comp201545_c4;comp201545_c5;comp202808_c0;	SPU_002534	anatomical structure morphogenesis;cell cycle;cellular component organization and biogenesis;cellular process;cellular structure morphogenesis;developmental process;
comp199643_c2;comp199643_c3;	SPU_002535	cell cycle;cell motility;cellular process;mitosis;
comp199931_c3;comp199931_c5;	SPU_002536	anatomical structure morphogenesis;cellular component organization and biogenesis;cellular process;cellular structure morphogenesis;developmental process;
comp205009_c1;comp205009_c2;	SPU_002546	carbohydrate metabolic process;coenzyme metabolic process;metabolic process;porphyrin metabolic process;primary metabolic process;
comp199763_c1;comp199763_c4;	SPU_002553	DNA metabolic process;DNA repair;cell cycle;cellular process;chromosome segregation;metabolic process;mitosis;nucleobase, nucleoside, nucleotide and nucleic acid metabolic process;primary metabolic process;
comp205318_c0;	SPU_002554	metabolic process;nucleobase, nucleoside, nucleotide and nucleic acid metabolic process;primary metabolic process;transcription;transcription from RNA polymerase II promoter;
comp168375_c1;comp190847_c0;comp190847_c1;comp190847_c2;comp190847_c3;comp207508_c3;comp208187_c3;	SPU_002555	G-protein coupled receptor protein signaling pathway;cell communication;cell surface receptor linked signal transduction;cellular process;cyclic nucleotide metabolic process;immune system process;intracellular signaling cascade;metabolic process;nucleobase, nucleoside, nucleotide and nucleic acid metabolic process;primary metabolic process;signal transduction;
comp192147_c2;	SPU_002557	neurological system process;system process;transport;
comp197487_c4;	SPU_002558	carbohydrate metabolic process;carbohydrate transport;cation transport;endocytosis;extracellular transport;intracellular protein transport;ion transport;lipid metabolic process;metabolic process;phosphate metabolic process;phosphate transport;primary metabolic process;protein transport;transport;vesicle-mediated transport;vitamin transport;
comp191575_c0;	SPU_002561	carbohydrate metabolic process;lipid metabolic process;metabolic process;phospholipid metabolic process;polysaccharide metabolic process;primary metabolic process;sulfur metabolic process;
comp207415_c1;comp207415_c4;comp207415_c7;	SPU_002571	DNA metabolic process;DNA recombination;DNA repair;cellular component organization and biogenesis;cellular process;establishment and/or maintenance of chromatin architecture;metabolic process;nucleobase, nucleoside, nucleotide and nucleic acid metabolic process;organelle organization and biogenesis;primary metabolic process;regulation of transcription from RNA polymerase II promoter;transcription…
comp202373_c2;	SPU_002574	cell adhesion;cell communication;cell motility;cell-cell adhesion;cell-cell signaling;cellular process;developmental process;ectoderm development;immune system process;mesoderm development;metabolic process;nervous system development;neurological system process;nucleobase, nucleoside, nucleotide and nucleic acid metabolic process;primary metabolic process;regulation of transcription from RNA poly…
comp196303_c0;comp208101_c0;	SPU_002586	metabolic process;nucleobase, nucleoside, nucleotide and nucleic acid metabolic process;primary metabolic process;regulation of transcription from RNA polymerase II promoter;transcription;transcription from RNA polymerase II promoter;
comp204049_c4;	SPU_002587	cell communication;cellular process;immune system process;intracellular signaling cascade;metabolic process;oxygen and reactive oxygen species metabolic process;primary metabolic process;protein metabolic process;response to stimulus;response to toxin;signal transduction;translation;
comp208188_c2;	SPU_002588	gamete generation;reproduction;spermatogenesis;
comp205818_c6;	SPU_002590	cholesterol metabolic process;generation of precursor metabolites and energy;lipid metabolic process;metabolic process;primary metabolic process;respiratory electron transport chain;steroid metabolic process;
comp191737_c0;	SPU_002592	developmental process;ectoderm development;metabolic process;nervous system development;nucleobase, nucleoside, nucleotide and nucleic acid metabolic process;primary metabolic process;regulation of transcription from RNA polymerase II promoter;system development;transcription;transcription from RNA polymerase II promoter;
comp196782_c0;	SPU_002593	cation transport;ion transport;transport;
comp190031_c2;	SPU_002603	metabolic process;nucleobase, nucleoside, nucleotide and nucleic acid metabolic process;primary metabolic process;regulation of transcription from RNA polymerase II promoter;transcription;transcription from RNA polymerase II promoter;
comp206008_c0;	SPU_002605	cell adhesion;cell communication;cell-cell adhesion;cell-cell signaling;cellular process;developmental process;ectoderm development;lipid metabolic process;metabolic process;nervous system development;neurological system process;neuromuscular synaptic transmission;primary metabolic process;signal transduction;synaptic transmission;system development;system process;vitamin metabolic process;
comp159992_c0;comp167001_c0;	SPU_002606	metabolic process;primary metabolic process;protein metabolic process;translation;
comp202377_c0;	SPU_002608	cell adhesion;cell communication;cell-cell adhesion;cellular process;signal transduction;
comp194145_c4;comp194145_c7;	SPU_002613	cell communication;cell-cell signaling;cellular process;exocytosis;intracellular protein transport;lysosomal transport;neurological system process;neurotransmitter secretion;protein transport;synaptic transmission;synaptic vesicle exocytosis;system process;transport;vesicle-mediated transport;
comp199089_c1;comp199089_c2;	SPU_002614	MAPKKK cascade;cell communication;cell cycle;cell motility;cellular process;immune system process;intracellular signaling cascade;metabolic process;mitosis;primary metabolic process;protein amino acid phosphorylation;protein metabolic process;protein modification process;response to stimulus;response to stress;signal transduction;
comp191574_c5;comp191574_c6;	SPU_002615	cell adhesion;cell communication;cell surface receptor linked signal transduction;cell-matrix adhesion;cellular process;developmental process;mesoderm development;metabolic process;primary metabolic process;protein metabolic process;proteolysis;signal transduction;
comp189657_c0;	SPU_002616	endocytosis;intracellular protein transport;protein transport;receptor-mediated endocytosis;transport;vesicle-mediated transport;
comp202879_c0;comp202879_c2;comp202879_c3;comp202879_c5;comp202879_c6;	SPU_002617	cell communication;cellular process;intracellular signaling cascade;lipid metabolic process;metabolic process;primary metabolic process;signal transduction;
comp190830_c6;	SPU_002623	DNA metabolic process;DNA repair;metabolic process;nucleobase, nucleoside, nucleotide and nucleic acid metabolic process;primary metabolic process;
comp193106_c4;	SPU_002628	calcium-mediated signaling;cell communication;cellular process;intracellular signaling cascade;metabolic process;primary metabolic process;protein metabolic process;protein modification process;signal transduction;
comp191616_c0;	SPU_002630	angiogenesis;developmental process;ectoderm development;embryonic development;female gamete generation;gamete generation;gut mesoderm development;mesoderm development;metabolic process;muscle development;nervous system development;nucleobase, nucleoside, nucleotide and nucleic acid metabolic process;pattern specification process;primary metabolic process;regulation of transcription from RNA polym…
comp201494_c3;	SPU_002631	angiogenesis;developmental process;ectoderm development;embryonic development;female gamete generation;gamete generation;gut mesoderm development;mesoderm development;metabolic process;muscle development;nervous system development;nucleobase, nucleoside, nucleotide and nucleic acid metabolic process;pattern specification process;primary metabolic process;regulation of transcription from RNA polym…
comp192532_c6;	SPU_002635	cell cycle;cellular process;gamete generation;immune system process;intracellular protein transport;metabolic process;nitrogen compound metabolic process;nucleobase, nucleoside, nucleotide and nucleic acid metabolic process;primary metabolic process;protein metabolic process;protein modification process;protein transport;reproduction;spermatogenesis;transcription;transcription from RNA polymerase…
comp182062_c0;	SPU_002636	metabolic process;vitamin biosynthetic process;vitamin metabolic process;
comp198596_c2;	SPU_002637	general transcription from RNA polymerase II promoter;metabolic process;nucleobase, nucleoside, nucleotide and nucleic acid metabolic process;primary metabolic process;transcription;transcription from RNA polymerase II promoter;
comp199658_c1;	SPU_002638	G-protein coupled receptor protein signaling pathway;I-kappaB kinase/NF-kappaB cascade;MAPKKK cascade;cell adhesion;cell communication;cell surface receptor linked signal transduction;cell-cell signaling;cellular process;endocytosis;intracellular protein transport;intracellular signaling cascade;neurological system process;protein transport;receptor-mediated endocytosis;signal transduction;synapt…
comp206904_c1;	SPU_002640	anatomical structure morphogenesis;cellular component organization and biogenesis;cellular process;cellular structure morphogenesis;developmental process;exocytosis;intracellular protein transport;protein transport;transport;vesicle-mediated transport;
comp201963_c3;	SPU_002642	amino acid and derivative metabolic process;amino acid biosynthetic process;amino acid metabolic process;metabolic process;primary metabolic process;protein amino acid phosphorylation;protein metabolic process;protein modification process;proteolysis;
comp200321_c0;	SPU_002643	carbohydrate metabolic process;metabolic process;polysaccharide metabolic process;primary metabolic process;
comp201608_c1;	SPU_002644	DNA metabolic process;DNA repair;metabolic process;nucleobase, nucleoside, nucleotide and nucleic acid metabolic process;primary metabolic process;
comp196052_c9;	SPU_002645	MAPKKK cascade;cell communication;cell cycle;cell motility;cellular process;immune system process;intracellular signaling cascade;metabolic process;mitosis;primary metabolic process;protein amino acid phosphorylation;protein metabolic process;protein modification process;response to stimulus;response to stress;signal transduction;
comp201608_c7;	SPU_002647	cellular defense response;immune system process;response to stimulus;
comp205542_c0;comp205542_c1;	SPU_002648	G-protein coupled receptor protein signaling pathway;cell adhesion;cell communication;cell surface receptor linked signal transduction;cellular process;signal transduction;
comp205173_c0;	SPU_002649	carbohydrate metabolic process;glycolysis;metabolic process;monosaccharide metabolic process;primary metabolic process;
comp197135_c10;	SPU_002654	G-protein coupled receptor protein signaling pathway;cell communication;cell surface receptor linked signal transduction;cell-cell signaling;cellular process;defense response to bacterium;exocytosis;immune response;immune system process;intracellular protein transport;neurological system process;neurotransmitter secretion;protein transport;response to stimulus;response to stress;signal transducti…
comp205366_c2;comp205366_c7;	SPU_002655	RNA metabolic process;mRNA processing;metabolic process;nucleobase, nucleoside, nucleotide and nucleic acid metabolic process;primary metabolic process;
comp185981_c0;comp185981_c2;comp188607_c6;comp188607_c9;comp189592_c1;	SPU_002659	apoptosis;metabolic process;primary metabolic process;protein metabolic process;proteolysis;
comp194502_c2;comp194502_c4;	SPU_002660	cholesterol metabolic process;generation of precursor metabolites and energy;lipid metabolic process;metabolic process;primary metabolic process;respiratory electron transport chain;steroid metabolic process;
comp189375_c0;comp189375_c4;comp189375_c5;	SPU_002661	carbohydrate metabolic process;carbohydrate transport;cation transport;endocytosis;extracellular transport;intracellular protein transport;ion transport;lipid metabolic process;metabolic process;phosphate metabolic process;phosphate transport;primary metabolic process;protein transport;transport;vesicle-mediated transport;vitamin transport;
comp201711_c7;	SPU_002663	anatomical structure morphogenesis;cell cycle;cell motility;cellular component organization and biogenesis;cellular process;cellular structure morphogenesis;chromosome segregation;developmental process;intracellular protein transport;mitosis;protein transport;transport;
comp205729_c0;comp205729_c2;comp205729_c3;comp205729_c5;	SPU_002664	immune system process;metabolic process;primary metabolic process;protein folding;protein metabolic process;response to stimulus;response to stress;
comp205061_c9;	SPU_002665	G-protein coupled receptor protein signaling pathway;cell communication;cell surface receptor linked signal transduction;cell-cell signaling;cellular process;defense response to bacterium;exocytosis;immune response;immune system process;intracellular protein transport;neurological system process;neurotransmitter secretion;protein transport;response to stimulus;response to stress;signal transducti…
comp193623_c0;	SPU_002672	metabolic process;primary metabolic process;protein metabolic process;translation;
comp193802_c2;comp193802_c5;	SPU_002673	cell adhesion;cell communication;cell-cell adhesion;cellular process;signal transduction;
comp198080_c1;	SPU_002674	metabolic process;nucleobase, nucleoside, nucleotide and nucleic acid metabolic process;primary metabolic process;regulation of transcription from RNA polymerase II promoter;transcription;transcription from RNA polymerase II promoter;
comp195881_c6;	SPU_002677	angiogenesis;developmental process;heart development;mesoderm development;metabolic process;nucleobase, nucleoside, nucleotide and nucleic acid metabolic process;primary metabolic process;regulation of transcription from RNA polymerase II promoter;system development;transcription;transcription from RNA polymerase II promoter;
comp191609_c0;	SPU_002679	blood coagulation;cell adhesion;cell communication;cell-cell adhesion;cellular process;complement activation;immune response;immune system process;metabolic process;primary metabolic process;protein metabolic process;proteolysis;response to external stimulus;response to stimulus;signal transduction;
comp200106_c1;comp200106_c4;	SPU_002680	metabolic process;primary metabolic process;protein metabolic process;translation;transport;
comp202571_c1;	SPU_002681	RNA metabolic process;mRNA processing;metabolic process;nuclear mRNA splicing, via spliceosome;nucleobase, nucleoside, nucleotide and nucleic acid metabolic process;primary metabolic process;
comp206541_c3;	SPU_002684	cell communication;cell-cell signaling;cellular process;neurological system process;neurotransmitter secretion;synaptic transmission;system process;
comp181026_c1;comp194895_c2;comp198529_c13;comp198529_c7;comp198529_c9;	SPU_002686	cyclic nucleotide metabolic process;metabolic process;nucleobase, nucleoside, nucleotide and nucleic acid metabolic process;primary metabolic process;
comp198272_c1;comp206738_c3;	SPU_002687	apoptosis;
comp193069_c6;	SPU_002689	metabolic process;nucleobase, nucleoside, nucleotide and nucleic acid metabolic process;primary metabolic process;regulation of transcription from RNA polymerase II promoter;transcription;transcription from RNA polymerase II promoter;
comp180674_c2;	SPU_002693	metabolic process;primary metabolic process;protein metabolic process;proteolysis;
comp196249_c4;	SPU_002694	immune system process;response to stimulus;response to toxin;
comp192103_c4;	SPU_002695	metabolic process;
comp208068_c5;	SPU_002696	cell communication;cellular process;intracellular signaling cascade;metabolic process;primary metabolic process;protein amino acid phosphorylation;protein metabolic process;protein modification process;signal transduction;
comp199427_c4;	SPU_002700	metabolic process;primary metabolic process;protein metabolic process;proteolysis;
comp193882_c0;	SPU_002707	metabolic process;nucleobase, nucleoside, nucleotide and nucleic acid metabolic process;primary metabolic process;regulation of transcription from RNA polymerase II promoter;transcription;transcription from RNA polymerase II promoter;
comp201371_c1;	SPU_002710	fertilization;gamete generation;immune system process;reproduction;spermatogenesis;
comp205631_c1;	SPU_002714	endocytosis;intracellular protein transport;protein transport;receptor-mediated endocytosis;transport;vesicle-mediated transport;
comp201384_c7;	SPU_002716	RNA metabolic process;mRNA processing;metabolic process;nuclear mRNA splicing, via spliceosome;nucleobase, nucleoside, nucleotide and nucleic acid metabolic process;primary metabolic process;
comp193155_c10;	SPU_002720	G-protein coupled receptor protein signaling pathway;cell communication;cell surface receptor linked signal transduction;cell-cell signaling;cellular process;defense response to bacterium;developmental process;exocytosis;gamete generation;heart development;immune response;immune system process;intracellular protein transport;mesoderm development;neurological system process;neurotransmitter secret…
comp204096_c0;	SPU_002722	metabolic process;nucleobase, nucleoside, nucleotide and nucleic acid metabolic process;primary metabolic process;regulation of transcription from RNA polymerase II promoter;transcription;transcription from RNA polymerase II promoter;
comp205571_c0;comp205571_c3;comp205571_c4;	SPU_002723	anatomical structure morphogenesis;cell communication;cell cycle;cell motility;cellular component organization and biogenesis;cellular process;cellular structure morphogenesis;cytokinesis;developmental process;intracellular protein transport;intracellular signaling cascade;mesoderm development;mitosis;muscle contraction;muscle development;neurological system process;protein transport;sensory perc…
comp207961_c1;comp207961_c4;	SPU_002724	metabolic process;primary metabolic process;protein metabolic process;translation;
comp206589_c0;	SPU_002725	amino acid and derivative metabolic process;amino acid catabolic process;amino acid metabolic process;metabolic process;primary metabolic process;
comp197397_c3;comp197397_c5;	SPU_002727	lipid metabolic process;metabolic process;primary metabolic process;steroid metabolic process;
comp203755_c2;comp203755_c3;comp203755_c4;	SPU_002736	cation transport;ion transport;transport;
comp190413_c1;comp190413_c2;comp190413_c3;comp190413_c4;	SPU_002737	anion transport;cation transport;cell communication;cell-cell signaling;cellular process;developmental process;ectoderm development;ion transport;muscle contraction;nerve-nerve synaptic transmission;nervous system development;neurological system process;neuromuscular synaptic transmission;sensory perception;signal transduction;synaptic transmission;system development;system process;transport;
comp193081_c15;comp193081_c8;	SPU_002742	G-protein coupled receptor protein signaling pathway;anatomical structure morphogenesis;cell adhesion;cell communication;cell motility;cell surface receptor linked signal transduction;cell-cell adhesion;cellular component organization and biogenesis;cellular process;cellular structure morphogenesis;developmental process;ectoderm development;embryonic development;heart development;mesoderm develop…
comp184872_c0;comp184872_c1;	SPU_002743	amino acid and derivative metabolic process;amino acid biosynthetic process;amino acid metabolic process;metabolic process;nitrogen compound metabolic process;primary metabolic process;
comp183562_c0;	SPU_002744	carbohydrate metabolic process;lipid metabolic process;metabolic process;polysaccharide metabolic process;primary metabolic process;protein amino acid glycosylation;protein metabolic process;protein modification process;
comp201659_c1;comp201659_c3;	SPU_002757	cell adhesion;cell communication;cell surface receptor linked signal transduction;cell-cell adhesion;cellular process;cytokine and chemokine mediated signaling pathway;developmental process;mesoderm development;signal transduction;skeletal development;system development;
comp190391_c0;comp190391_c2;comp190391_c3;	SPU_002777	carbohydrate metabolic process;lipid metabolic process;metabolic process;polysaccharide metabolic process;primary metabolic process;steroid metabolic process;
comp201438_c0;comp201438_c3;	SPU_002779	immune system process;metabolic process;primary metabolic process;protein complex assembly;protein folding;protein metabolic process;response to stimulus;response to stress;
comp196633_c2;comp198008_c0;	SPU_002780	generation of precursor metabolites and energy;oxidative phosphorylation;respiratory electron transport chain;
comp201213_c1;comp201213_c2;comp201213_c3;	SPU_002783	cell communication;cell motility;cell-cell signaling;cellular process;developmental process;ectoderm development;immune system process;metabolic process;nervous system development;nucleobase, nucleoside, nucleotide and nucleic acid metabolic process;primary metabolic process;regulation of transcription from RNA polymerase II promoter;signal transduction;system development;transcription;transcript…
comp190359_c5;comp204670_c0;comp204670_c3;	SPU_002787	cation transport;cell communication;cell surface receptor linked signal transduction;cell-cell signaling;cellular process;ion transport;nerve-nerve synaptic transmission;neurological system process;signal transduction;synaptic transmission;system process;transport;
comp194155_c0;comp196999_c6;comp200922_c1;	SPU_002788	anatomical structure morphogenesis;cell cycle;cell motility;cellular component organization and biogenesis;cellular process;cellular structure morphogenesis;chromosome segregation;developmental process;intracellular protein transport;mitosis;protein transport;transport;
comp202838_c1;	SPU_002792	JAK-STAT cascade;apoptosis;cell communication;cell surface receptor linked signal transduction;cell-cell signaling;cellular glucose homeostasis;cellular process;cytokine and chemokine mediated signaling pathway;developmental process;hemopoiesis;homeostatic process;intracellular protein transport;intracellular signaling cascade;mesoderm development;negative regulation of apoptosis;protein targetin…
comp200258_c7;	SPU_002807	carbohydrate metabolic process;generation of precursor metabolites and energy;metabolic process;primary metabolic process;tricarboxylic acid cycle;
comp196343_c0;comp196343_c2;	SPU_002808	metabolic process;primary metabolic process;protein amino acid glycosylation;protein metabolic process;protein modification process;
comp205121_c0;comp205121_c1;	SPU_002810	metabolic process;primary metabolic process;protein metabolic process;tRNA aminoacylation for protein translation;translation;
comp194360_c1;comp194360_c2;comp194360_c4;comp194360_c5;comp194360_c6;comp194360_c7;	SPU_002812	cell adhesion;cell communication;cell-matrix adhesion;cellular process;developmental process;mesoderm development;neurological system process;sensory perception;signal transduction;skeletal development;system development;system process;visual perception;
comp205477_c6;	SPU_002815	developmental process;dorsal/ventral axis specification;ectoderm development;embryonic development;mesoderm development;metabolic process;muscle development;nervous system development;nucleobase, nucleoside, nucleotide and nucleic acid metabolic process;pattern specification process;primary metabolic process;regulation of transcription from RNA polymerase II promoter;segment specification;skeleta…
comp190535_c6;	SPU_002816	developmental process;ectoderm development;metabolic process;nervous system development;nucleobase, nucleoside, nucleotide and nucleic acid metabolic process;primary metabolic process;regulation of transcription from RNA polymerase II promoter;system development;transcription;transcription from RNA polymerase II promoter;
comp190817_c0;comp190817_c1;comp190817_c10;comp190817_c11;comp190817_c2;comp190817_c3;comp190817_c4;comp190817_c5;comp190817_c7;comp190817_c9;comp207937_c1;comp207937_c2;comp207937_c3;comp207937_c4;	SPU_002820	cell adhesion;cell communication;cell surface receptor linked signal transduction;cell-cell adhesion;cell-matrix adhesion;signal transduction;
comp207160_c0;	SPU_002826	angiogenesis;apoptosis;cell adhesion;cell communication;cell cycle;cell motility;cell surface receptor linked signal transduction;cell-cell adhesion;cell-cell signaling;cell-matrix adhesion;cellular process;developmental process;ectoderm development;immune system process;induction of apoptosis;mesoderm development;metabolic process;muscle contraction;muscle development;nervous system development;…
comp204218_c1;	SPU_002836	apoptosis;cell communication;cell surface receptor linked signal transduction;cellular process;endocytosis;intracellular protein transport;intracellular signaling cascade;lipid metabolic process;metabolic process;negative regulation of apoptosis;phosphate metabolic process;phospholipid metabolic process;primary metabolic process;protein targeting;protein transport;signal transduction;transmembran…
comp205499_c0;comp205499_c5;	SPU_002839	cell communication;cellular process;intracellular protein transport;protein targeting;protein transport;signal transduction;transport;
comp205219_c1;comp205219_c5;	SPU_002840	cell communication;cell surface receptor linked signal transduction;cellular process;metabolic process;primary metabolic process;protein amino acid phosphorylation;protein metabolic process;protein modification process;signal transduction;transmembrane receptor protein tyrosine kinase signaling pathway;
comp193449_c3;	SPU_002842	DNA metabolic process;DNA replication;cell cycle;cellular process;metabolic process;nucleobase, nucleoside, nucleotide and nucleic acid metabolic process;primary metabolic process;
comp192413_c1;comp192413_c2;comp192413_c3;comp192413_c5;comp192413_c6;comp199458_c2;comp206567_c6;	SPU_002851	RNA metabolic process;gamete generation;mRNA processing;metabolic process;nuclear mRNA splicing, via spliceosome;nucleobase, nucleoside, nucleotide and nucleic acid metabolic process;primary metabolic process;protein metabolic process;proteolysis;reproduction;
comp201101_c0;	SPU_002853	cell communication;cellular process;lipid metabolic process;metabolic process;primary metabolic process;signal transduction;
comp196315_c1;	SPU_002855	lipid metabolic process;metabolic process;neurological system process;primary metabolic process;sensory perception;steroid metabolic process;system process;visual perception;
comp202880_c1;	SPU_002856	metabolic process;primary metabolic process;protein metabolic process;
comp189816_c0;comp189816_c1;comp189816_c11;comp189816_c6;	SPU_002857	amino acid and derivative metabolic process;amino acid metabolic process;metabolic process;primary metabolic process;
comp206943_c1;	SPU_002858	RNA metabolic process;mRNA 3'-end processing;mRNA polyadenylation;mRNA processing;metabolic process;nucleobase, nucleoside, nucleotide and nucleic acid metabolic process;primary metabolic process;
comp200826_c1;	SPU_002865	RNA localization;RNA metabolic process;developmental process;ectoderm development;localization;mRNA processing;metabolic process;nervous system development;nuclear mRNA splicing, via spliceosome;nucleobase, nucleoside, nucleotide and nucleic acid metabolic process;primary metabolic process;system development;transcription;transcription from RNA polymerase II promoter;
comp196413_c0;comp196413_c2;	SPU_002866	cell surface receptor linked signal transduction;developmental process;protein modification process;
comp207566_c3;	SPU_002874	B cell mediated immunity;MAPKKK cascade;cell communication;cell cycle;cell surface receptor linked signal transduction;cellular defense response;cellular process;developmental process;hemopoiesis;immune response;immune system process;intracellular signaling cascade;macrophage activation;mesoderm development;metabolic process;nucleobase, nucleoside, nucleotide and nucleic acid metabolic process;pr…
comp190786_c0;comp190786_c9;	SPU_002876	G-protein coupled receptor protein signaling pathway;cell adhesion;cell communication;cell surface receptor linked signal transduction;cellular process;neurological system process;sensory perception;signal transduction;system process;visual perception;
comp198185_c0;comp198185_c1;comp200504_c0;	SPU_002882	metabolic process;primary metabolic process;protein metabolic process;proteolysis;
comp206238_c3;	SPU_002884	generation of precursor metabolites and energy;respiratory electron transport chain;
comp201128_c1;	SPU_002885	cell communication;cellular process;immune system process;intracellular protein transport;intracellular signaling cascade;protein transport;signal transduction;transport;
comp201640_c0;	SPU_002890	lipid metabolic process;lipid transport;metabolic process;primary metabolic process;transport;
comp192441_c0;comp192441_c1;comp192441_c2;comp192441_c3;comp192441_c4;	SPU_002895	amino acid and derivative metabolic process;amino acid metabolic process;fatty acid biosynthetic process;fatty acid metabolic process;lipid metabolic process;metabolic process;primary metabolic process;
comp196510_c13;comp199283_c0;	SPU_002901	amino acid and derivative metabolic process;amino acid metabolic process;metabolic process;nucleobase, nucleoside, nucleotide and nucleic acid metabolic process;primary metabolic process;
comp196291_c1;comp196291_c2;	SPU_002908	metabolic process;primary metabolic process;protein metabolic process;tRNA aminoacylation for protein translation;translation;
comp191620_c8;	SPU_002909	metabolic process;primary metabolic process;protein metabolic process;sulfur metabolic process;translation;
comp202807_c4;	SPU_002914	cell communication;cell-cell signaling;cellular process;immune response;immune system process;response to stimulus;signal transduction;
comp205564_c1;comp205564_c2;	SPU_002925	G-protein coupled receptor protein signaling pathway;cell communication;cell surface receptor linked signal transduction;cellular process;signal transduction;
comp191018_c8;	SPU_002926	cell communication;cell surface receptor linked signal transduction;cellular process;metabolic process;primary metabolic process;protein metabolic process;proteolysis;signal transduction;
comp204853_c6;	SPU_002927	cation transport;ion transport;lipid metabolic process;lipid transport;metabolic process;nucleobase, nucleoside, nucleotide and nucleic acid metabolic process;nucleobase, nucleoside, nucleotide and nucleic acid transport;phosphate metabolic process;phosphate transport;primary metabolic process;transport;
comp203599_c0;comp203599_c1;	SPU_002928	apoptosis;cell adhesion;cell communication;cell cycle;cellular process;immune system process;induction of apoptosis;lipid metabolic process;metabolic process;phospholipid metabolic process;primary metabolic process;protein amino acid phosphorylation;protein metabolic process;protein modification process;signal transduction;
comp201185_c14;comp201185_c2;comp201185_c7;	SPU_002930	anion transport;extracellular transport;ion transport;metabolic process;sulfur metabolic process;transport;
comp198155_c7;comp207487_c0;comp207487_c2;comp207487_c5;	SPU_002933	apoptosis;cell cycle;cellular process;induction of apoptosis;metabolic process;primary metabolic process;protein metabolic process;proteolysis;
comp195113_c3;	SPU_002934	developmental process;ectoderm development;intracellular protein transport;nervous system development;protein transport;system development;transport;
comp192525_c4;	SPU_002935	G-protein coupled receptor protein signaling pathway;cell communication;cell surface receptor linked signal transduction;cellular process;cyclic nucleotide metabolic process;immune system process;intracellular signaling cascade;metabolic process;nucleobase, nucleoside, nucleotide and nucleic acid metabolic process;primary metabolic process;signal transduction;
comp198947_c2;	SPU_002936	intracellular protein transport;protein transport;transport;
comp203373_c0;	SPU_002937	metabolic process;primary metabolic process;protein metabolic process;proteolysis;
comp203195_c13;	SPU_002938	cation transport;developmental process;ion transport;mesoderm development;metabolic process;phosphate metabolic process;primary metabolic process;protein amino acid phosphorylation;protein metabolic process;protein modification process;proteolysis;skeletal development;system development;transport;
comp208117_c0;	SPU_002939	apoptosis;
comp197261_c0;	SPU_002941	cell adhesion;cell cycle;cell motility;cellular process;developmental process;ectoderm development;nervous system development;system development;
comp162551_c0;	SPU_002947	cell adhesion;cell communication;cell-cell adhesion;cell-matrix adhesion;cellular process;metabolic process;primary metabolic process;protein metabolic process;proteolysis;signal transduction;
comp197045_c0;	SPU_002951	intracellular protein transport;metabolic process;nuclear transport;primary metabolic process;protein metabolic process;protein transport;translation;transport;
comp198537_c5;	SPU_002954	anatomical structure morphogenesis;cell cycle;cellular component organization and biogenesis;cellular process;cellular structure morphogenesis;chromosome segregation;cytokinesis;developmental process;intracellular protein transport;meiosis;mitosis;protein transport;transport;vesicle-mediated transport;
comp206856_c3;comp206856_c4;	SPU_002961	anatomical structure morphogenesis;cellular component organization and biogenesis;cellular process;cellular structure morphogenesis;developmental process;endocytosis;intracellular protein transport;protein transport;transport;vesicle-mediated transport;
comp193277_c7;comp193277_c8;comp193277_c9;	SPU_002963	amino acid and derivative metabolic process;amino acid metabolic process;generation of precursor metabolites and energy;metabolic process;primary metabolic process;respiratory electron transport chain;
comp197831_c2;	SPU_002966	cation transport;ion transport;lipid metabolic process;lipid transport;metabolic process;nucleobase, nucleoside, nucleotide and nucleic acid metabolic process;nucleobase, nucleoside, nucleotide and nucleic acid transport;phosphate metabolic process;phosphate transport;primary metabolic process;transport;
comp207403_c1;	SPU_002968	calcium-mediated signaling;cell communication;cell cycle;cell motility;cellular process;intracellular signaling cascade;signal transduction;
comp191658_c5;comp191658_c9;	SPU_002969	immune system process;
comp199985_c1;	SPU_002977	anion transport;carbohydrate metabolic process;carbohydrate transport;cation transport;cell communication;cell-cell signaling;cellular process;extracellular transport;ion transport;metabolic process;neurological system process;neurotransmitter secretion;phosphate metabolic process;phosphate transport;primary metabolic process;synaptic transmission;system process;transport;
comp194870_c4;comp205681_c1;	SPU_002984	DNA metabolic process;RNA localization;RNA metabolic process;developmental process;ectoderm development;localization;mRNA processing;metabolic process;nervous system development;nuclear mRNA splicing, via spliceosome;nucleobase, nucleoside, nucleotide and nucleic acid metabolic process;primary metabolic process;protein metabolic process;protein modification process;system development;transcriptio…
comp204658_c1;comp204658_c3;	SPU_002988	metabolic process;nucleobase, nucleoside, nucleotide and nucleic acid metabolic process;primary metabolic process;regulation of transcription from RNA polymerase II promoter;transcription;transcription from RNA polymerase II promoter;
comp186037_c2;comp196316_c9;	SPU_002990	carbohydrate metabolic process;lipid metabolic process;metabolic process;polysaccharide metabolic process;primary metabolic process;protein amino acid glycosylation;protein metabolic process;protein modification process;
comp205232_c0;	SPU_002993	metabolic process;nucleobase, nucleoside, nucleotide and nucleic acid metabolic process;primary metabolic process;protein metabolic process;translation;
comp207595_c9;	SPU_002994	cell cycle;cellular process;metabolic process;nucleobase, nucleoside, nucleotide and nucleic acid metabolic process;primary metabolic process;regulation of transcription from RNA polymerase II promoter;transcription;transcription from RNA polymerase II promoter;
comp191398_c0;comp191398_c2;	SPU_003010	cation transport;ion transport;transport;
comp192835_c1;comp192835_c2;comp192835_c3;	SPU_003021	metabolic process;nucleobase, nucleoside, nucleotide and nucleic acid metabolic process;primary metabolic process;
comp200114_c6;	SPU_003033	cation transport;ion transport;lipid metabolic process;lipid transport;metabolic process;nucleobase, nucleoside, nucleotide and nucleic acid metabolic process;nucleobase, nucleoside, nucleotide and nucleic acid transport;phosphate metabolic process;phosphate transport;primary metabolic process;transport;
comp194175_c0;	SPU_003043	metabolic process;nucleobase, nucleoside, nucleotide and nucleic acid metabolic process;primary metabolic process;pyrimidine base metabolic process;
comp206511_c14;	SPU_003044	amino acid and derivative metabolic process;amino acid catabolic process;amino acid metabolic process;amino acid transport;exocytosis;intracellular protein transport;metabolic process;primary metabolic process;protein transport;transport;vesicle-mediated transport;
comp194793_c7;	SPU_003050	DNA metabolic process;DNA recombination;DNA repair;metabolic process;nucleobase, nucleoside, nucleotide and nucleic acid metabolic process;primary metabolic process;
comp191249_c5;	SPU_003053	metabolic process;
comp187289_c4;comp201529_c3;	SPU_003055	metabolic process;nucleobase, nucleoside, nucleotide and nucleic acid metabolic process;primary metabolic process;protein metabolic process;proteolysis;transcription;transcription, RNA-dependent;
comp201529_c9;	SPU_003056	metabolic process;nucleobase, nucleoside, nucleotide and nucleic acid metabolic process;primary metabolic process;protein metabolic process;proteolysis;transcription;transcription, RNA-dependent;
comp198166_c11;comp204361_c12;	SPU_003057	metabolic process;nucleobase, nucleoside, nucleotide and nucleic acid metabolic process;primary metabolic process;protein metabolic process;proteolysis;transcription;transcription, RNA-dependent;
comp191397_c2;comp204361_c11;	SPU_003059	metabolic process;nucleobase, nucleoside, nucleotide and nucleic acid metabolic process;primary metabolic process;protein metabolic process;proteolysis;transcription;transcription, RNA-dependent;
comp204361_c1;comp204361_c3;	SPU_003060	metabolic process;nucleobase, nucleoside, nucleotide and nucleic acid metabolic process;primary metabolic process;protein metabolic process;proteolysis;transcription;transcription, RNA-dependent;
comp201529_c13;	SPU_003061	metabolic process;nucleobase, nucleoside, nucleotide and nucleic acid metabolic process;primary metabolic process;protein metabolic process;proteolysis;transcription;transcription, RNA-dependent;
comp204361_c13;	SPU_003062	metabolic process;nucleobase, nucleoside, nucleotide and nucleic acid metabolic process;primary metabolic process;protein metabolic process;proteolysis;transcription;transcription, RNA-dependent;
comp191397_c4;comp198166_c1;comp198166_c15;comp204361_c10;	SPU_003063	metabolic process;nucleobase, nucleoside, nucleotide and nucleic acid metabolic process;primary metabolic process;protein metabolic process;proteolysis;transcription;transcription, RNA-dependent;
comp197263_c7;	SPU_003068	RNA localization;RNA metabolic process;developmental process;ectoderm development;localization;mRNA processing;metabolic process;nervous system development;nuclear mRNA splicing, via spliceosome;nucleobase, nucleoside, nucleotide and nucleic acid metabolic process;primary metabolic process;system development;transcription;transcription from RNA polymerase II promoter;
comp193105_c0;comp193105_c1;comp193105_c4;comp193105_c5;	SPU_003070	cell communication;cellular process;intracellular protein transport;lysosomal transport;protein transport;signal transduction;transport;
comp208733_c0;comp208733_c1;	SPU_003071	generation of precursor metabolites and energy;oxidative phosphorylation;respiratory electron transport chain;
comp196631_c13;	SPU_003072	transport;
comp205657_c3;	SPU_003073	amino acid and derivative metabolic process;amino acid biosynthetic process;amino acid metabolic process;metabolic process;porphyrin metabolic process;primary metabolic process;
comp193505_c3;	SPU_003074	G-protein coupled receptor protein signaling pathway;cell communication;cell surface receptor linked signal transduction;cellular process;cyclic nucleotide metabolic process;immune system process;intracellular signaling cascade;metabolic process;nucleobase, nucleoside, nucleotide and nucleic acid metabolic process;primary metabolic process;signal transduction;
comp195139_c5;	SPU_003077	metabolic process;primary metabolic process;protein metabolic process;translation;
comp188967_c2;	SPU_003079	DNA metabolic process;DNA recombination;DNA repair;cell cycle;cellular process;chromosome segregation;meiosis;metabolic process;mitosis;nucleobase, nucleoside, nucleotide and nucleic acid metabolic process;primary metabolic process;
comp206443_c0;	SPU_003083	generation of precursor metabolites and energy;metabolic process;oxidative phosphorylation;primary metabolic process;protein complex assembly;protein metabolic process;respiratory electron transport chain;
comp192877_c0;comp192877_c4;comp192877_c5;	SPU_003085	RNA catabolic process;RNA metabolic process;metabolic process;nucleobase, nucleoside, nucleotide and nucleic acid metabolic process;primary metabolic process;
comp207407_c5;	SPU_003087	RNA metabolic process;mRNA 3'-end processing;mRNA polyadenylation;mRNA processing;metabolic process;nucleobase, nucleoside, nucleotide and nucleic acid metabolic process;primary metabolic process;
comp189560_c1;	SPU_003090	G-protein coupled receptor protein signaling pathway;anion transport;cation transport;cell communication;cell-cell signaling;cellular process;developmental process;ectoderm development;ion transport;muscle contraction;nerve-nerve synaptic transmission;nervous system development;neurological system process;neuromuscular synaptic transmission;signal transduction;synaptic transmission;system develop…
comp189564_c0;comp189564_c4;comp189564_c5;comp199520_c2;comp199520_c3;comp199520_c4;comp199520_c5;comp200668_c0;comp200668_c1;comp200812_c21;	SPU_003095	metabolic process;nucleobase, nucleoside, nucleotide and nucleic acid metabolic process;primary metabolic process;protein metabolic process;proteolysis;transcription;transcription, RNA-dependent;
comp181416_c0;	SPU_003102	JNK cascade;MAPKKK cascade;cell communication;cell cycle;cellular process;intracellular signaling cascade;metabolic process;nucleobase, nucleoside, nucleotide and nucleic acid metabolic process;primary metabolic process;regulation of transcription from RNA polymerase II promoter;signal transduction;transcription;transcription from RNA polymerase II promoter;
comp195739_c0;	SPU_003109	immune system process;intracellular protein transport;metabolic process;nuclear transport;primary metabolic process;protein folding;protein metabolic process;protein transport;transport;
comp200970_c0;comp6566_c0;	SPU_003110	metabolic process;primary metabolic process;protein metabolic process;translation;
comp193708_c2;comp193708_c6;	SPU_003114	RNA metabolic process;apoptosis;cell communication;cellular process;induction of apoptosis;intracellular protein transport;mRNA processing;metabolic process;neurological system process;nuclear mRNA splicing, via spliceosome;nuclear transport;nucleobase, nucleoside, nucleotide and nucleic acid metabolic process;primary metabolic process;protein metabolic process;protein transport;signal transducti…
comp198084_c0;comp198084_c2;	SPU_003115	gamete generation;metabolic process;primary metabolic process;protein metabolic process;reproduction;spermatogenesis;transport;
comp193433_c9;	SPU_003119	immune system process;metabolic process;primary metabolic process;protein amino acid phosphorylation;protein metabolic process;protein modification process;response to stimulus;response to stress;
comp206579_c0;	SPU_003128	metabolic process;primary metabolic process;protein amino acid phosphorylation;protein metabolic process;protein modification process;
comp190653_c0;	SPU_003131	metabolic process;primary metabolic process;protein metabolic process;translation;
comp196008_c2;	SPU_003133	RNA metabolic process;mRNA processing;metabolic process;nuclear mRNA splicing, via spliceosome;nucleobase, nucleoside, nucleotide and nucleic acid metabolic process;primary metabolic process;
comp176637_c0;comp189236_c0;comp203427_c10;	SPU_003134	carbohydrate metabolic process;metabolic process;polysaccharide metabolic process;primary metabolic process;protein amino acid glycosylation;protein metabolic process;protein modification process;
comp194137_c0;comp209009_c2;	SPU_003137	cell motility;cellular process;
comp198151_c4;	SPU_003140	intracellular protein transport;protein transport;transport;vesicle-mediated transport;
comp203885_c2;	SPU_003142	apoptosis;cell adhesion;cell communication;cell cycle;cellular process;immune system process;induction of apoptosis;lipid metabolic process;metabolic process;phospholipid metabolic process;primary metabolic process;protein amino acid phosphorylation;protein metabolic process;protein modification process;signal transduction;
comp192122_c0;	SPU_003149	DNA metabolic process;DNA replication;JNK cascade;MAPKKK cascade;carbohydrate metabolic process;cell communication;cell cycle;cellular process;glycolysis;immune system process;intracellular signaling cascade;lipid metabolic process;mesoderm development;metabolic process;monosaccharide metabolic process;nucleobase, nucleoside, nucleotide and nucleic acid metabolic process;phospholipid metabolic pr…
comp189245_c1;comp194772_c2;comp197827_c6;comp198353_c1;comp200741_c8;comp206949_c3;	SPU_003151	metabolic process;nucleobase, nucleoside, nucleotide and nucleic acid metabolic process;primary metabolic process;transcription;transcription, RNA-dependent;
comp200373_c4;comp200373_c6;	SPU_003158	DNA metabolic process;DNA replication;JNK cascade;MAPKKK cascade;carbohydrate metabolic process;cell communication;cell cycle;cellular process;glycolysis;immune system process;intracellular signaling cascade;lipid metabolic process;mesoderm development;metabolic process;monosaccharide metabolic process;nucleobase, nucleoside, nucleotide and nucleic acid metabolic process;phospholipid metabolic pr…
comp194076_c8;	SPU_003162	G-protein coupled receptor protein signaling pathway;cell surface receptor linked signal transduction;cellular process;intracellular protein transport;protein transport;signal transduction;transport;vesicle-mediated transport;
comp192198_c1;comp192198_c2;	SPU_003166	apoptosis;cell cycle;cellular process;induction of apoptosis;metabolic process;nucleobase, nucleoside, nucleotide and nucleic acid metabolic process;primary metabolic process;regulation of transcription from RNA polymerase II promoter;transcription;transcription from RNA polymerase II promoter;
comp191654_c0;comp191654_c2;comp191654_c6;comp202370_c6;comp202370_c9;comp204845_c0;	SPU_003170	cell adhesion;cell communication;cell-cell adhesion;cell-matrix adhesion;cellular process;metabolic process;primary metabolic process;protein metabolic process;proteolysis;signal transduction;
comp192934_c6;comp194284_c12;comp194284_c13;comp201965_c0;	SPU_003171	intracellular protein transport;protein transport;transport;vesicle-mediated transport;
comp207016_c2;	SPU_003174	amino acid and derivative metabolic process;amino acid catabolic process;amino acid metabolic process;metabolic process;primary metabolic process;protein metabolic process;proteolysis;
comp193822_c3;	SPU_003182	apoptosis;induction of apoptosis;metabolic process;primary metabolic process;protein metabolic process;translation;
comp205704_c2;	SPU_003183	metabolic process;primary metabolic process;protein metabolic process;
comp198212_c2;	SPU_003185	intracellular protein transport;protein transport;transport;vesicle-mediated transport;
comp203695_c12;	SPU_003190	carbohydrate metabolic process;carbohydrate transport;metabolic process;primary metabolic process;transport;
comp207590_c2;	SPU_003193	cell adhesion;cell communication;cell-cell adhesion;cell-matrix adhesion;cellular process;developmental process;mesoderm development;muscle development;signal transduction;system development;
comp197259_c2;	SPU_003194	immune system process;
comp209163_c0;	SPU_003197	metabolic process;nucleobase, nucleoside, nucleotide and nucleic acid metabolic process;primary metabolic process;transcription;transcription from RNA polymerase II promoter;
comp199953_c3;	SPU_003199	metabolic process;primary metabolic process;protein metabolic process;protein modification process;proteolysis;
comp202548_c9;	SPU_003206	metabolic process;primary metabolic process;protein metabolic process;proteolysis;
comp205823_c2;	SPU_003210	lipid metabolic process;metabolic process;phospholipid metabolic process;primary metabolic process;
comp195752_c10;	SPU_003213	metabolic process;nuclear mRNA splicing, via spliceosome;primary metabolic process;protein metabolic process;translation;
comp207572_c5;	SPU_003221	anatomical structure morphogenesis;cell cycle;cellular component organization and biogenesis;cellular process;cellular structure morphogenesis;developmental process;intracellular protein transport;metabolic process;mitosis;primary metabolic process;protein folding;protein metabolic process;protein transport;transport;vesicle-mediated transport;
comp191884_c5;	SPU_003227	blood coagulation;cell adhesion;cell communication;cell surface receptor linked signal transduction;cell-cell adhesion;cellular defense response;cellular process;endocytosis;immune system process;intracellular protein transport;macrophage activation;protein transport;receptor-mediated endocytosis;response to external stimulus;response to stimulus;signal transduction;transport;vesicle-mediated tra…
comp197584_c4;	SPU_003233	cellular component organization and biogenesis;cellular process;establishment and/or maintenance of chromatin architecture;metabolic process;nucleobase, nucleoside, nucleotide and nucleic acid metabolic process;organelle organization and biogenesis;primary metabolic process;
comp207588_c10;	SPU_003234	developmental process;mesoderm development;muscle development;system development;
comp194867_c6;	SPU_003235	coenzyme metabolic process;metabolic process;
comp208127_c8;	SPU_003236	RNA localization;intracellular protein transport;localization;metabolic process;nuclear transport;nucleobase, nucleoside, nucleotide and nucleic acid metabolic process;primary metabolic process;protein transport;transport;
comp193924_c10;comp193924_c8;	SPU_003240	cation transport;ion transport;metabolic process;phosphate metabolic process;phosphate transport;transport;
comp196159_c1;	SPU_003241	extracellular transport;immune system process;response to stimulus;response to toxin;transport;
comp199393_c10;comp199393_c11;comp199393_c12;comp199393_c5;comp199393_c6;comp199393_c9;	SPU_003249	cellular component organization and biogenesis;cellular process;establishment and/or maintenance of chromatin architecture;metabolic process;nucleobase, nucleoside, nucleotide and nucleic acid metabolic process;organelle organization and biogenesis;primary metabolic process;
comp205479_c1;	SPU_003253	metabolic process;nucleobase, nucleoside, nucleotide and nucleic acid metabolic process;primary metabolic process;transcription;transcription from RNA polymerase II promoter;
comp196811_c3;	SPU_003256	anatomical structure morphogenesis;cell adhesion;cell cycle;cellular component organization and biogenesis;cellular process;cellular structure morphogenesis;developmental process;ectoderm development;mesoderm development;nervous system development;system development;
comp191068_c11;comp191068_c12;comp191068_c15;comp191068_c16;comp191068_c17;comp191068_c3;comp191068_c7;comp196811_c2;comp196811_c7;	SPU_003257	anatomical structure morphogenesis;cell adhesion;cell communication;cell cycle;cell motility;cell-cell signaling;cellular component organization and biogenesis;cellular process;cellular structure morphogenesis;developmental process;ectoderm development;intracellular signaling cascade;mesoderm development;muscle contraction;muscle development;nervous system development;neurological system process;…
comp197486_c0;comp197486_c1;comp197486_c11;comp197486_c12;comp197486_c2;comp197486_c4;comp197486_c6;comp197486_c7;comp197486_c9;	SPU_003258	anatomical structure morphogenesis;cell adhesion;cell communication;cell cycle;cell motility;cell-cell signaling;cellular component organization and biogenesis;cellular process;cellular structure morphogenesis;developmental process;ectoderm development;intracellular signaling cascade;mesoderm development;muscle contraction;muscle development;nervous system development;neurological system process;…
comp203549_c1;comp203549_c3;comp204064_c1;comp204064_c2;comp204064_c3;comp204064_c4;	SPU_003260	anatomical structure morphogenesis;cell adhesion;cell communication;cell cycle;cell motility;cell-cell signaling;cellular component organization and biogenesis;cellular process;cellular structure morphogenesis;developmental process;ectoderm development;intracellular signaling cascade;mesoderm development;muscle contraction;muscle development;nervous system development;neurological system process;…
comp190069_c0;comp190069_c1;comp190069_c12;comp190069_c13;comp190069_c14;comp190069_c18;comp190069_c2;comp190069_c20;comp190069_c21;comp190069_c22;comp190069_c23;comp190069_c25;comp190069_c3;comp190069_c4;comp190069_c5;comp190069_c6;comp190069_c7;comp190069_c8;comp190069_c9;comp193492_c3;comp195040_c0;comp195040_c4;comp197486_c10;comp197486_c13;comp197486_c3;comp197486_c5;comp198336_c0;comp200919…	SPU_003261	anatomical structure morphogenesis;cell adhesion;cell communication;cell cycle;cell motility;cell-cell signaling;cellular component organization and biogenesis;cellular process;cellular structure morphogenesis;developmental process;ectoderm development;intracellular signaling cascade;mesoderm development;muscle contraction;muscle development;nervous system development;neurological system process;…
comp206653_c1;	SPU_003263	cell motility;cellular process;
comp194086_c1;comp194086_c2;comp194086_c3;comp194086_c5;	SPU_003264	metabolic process;primary metabolic process;protein metabolic process;proteolysis;
comp187453_c0;comp203237_c6;comp203237_c8;	SPU_003266	metabolic process;primary metabolic process;protein metabolic process;proteolysis;
comp203336_c0;comp203336_c2;comp204950_c4;comp204950_c8;	SPU_003269	RNA metabolic process;cell cycle;cellular process;mRNA processing;meiosis;metabolic process;nuclear mRNA splicing, via spliceosome;nucleobase, nucleoside, nucleotide and nucleic acid metabolic process;primary metabolic process;
comp150107_c0;	SPU_003277	cell adhesion;cellular process;developmental process;dorsal/ventral axis specification;fertilization;pattern specification process;reproduction;
comp200344_c7;	SPU_003282	intracellular protein transport;nuclear transport;protein transport;transport;
comp199557_c2;	SPU_003285	blood coagulation;cell adhesion;cell communication;cell-cell adhesion;cellular process;complement activation;immune response;immune system process;metabolic process;primary metabolic process;protein metabolic process;proteolysis;response to external stimulus;response to stimulus;signal transduction;
comp188317_c1;comp188317_c2;	SPU_003290	metabolic process;primary metabolic process;protein metabolic process;
comp197258_c11;comp197258_c15;comp197258_c7;comp197258_c8;comp197258_c9;	SPU_003295	cellular component organization and biogenesis;cellular process;establishment and/or maintenance of chromatin architecture;metabolic process;nucleobase, nucleoside, nucleotide and nucleic acid metabolic process;organelle organization and biogenesis;primary metabolic process;transcription;transcription from RNA polymerase II promoter;
comp199689_c2;comp203966_c0;	SPU_003296	intracellular protein transport;protein transport;transport;vesicle-mediated transport;
comp204422_c0;	SPU_003297	carbohydrate metabolic process;metabolic process;polysaccharide metabolic process;primary metabolic process;protein amino acid glycosylation;protein metabolic process;protein modification process;
comp192180_c2;	SPU_003304	G-protein coupled receptor protein signaling pathway;cell communication;cell surface receptor linked signal transduction;cell-cell signaling;cellular process;defense response to bacterium;developmental process;exocytosis;gamete generation;heart development;immune response;immune system process;intracellular protein transport;mesoderm development;neurological system process;neurotransmitter secret…
comp194705_c1;comp194705_c3;	SPU_003308	DNA metabolic process;DNA repair;metabolic process;nucleobase, nucleoside, nucleotide and nucleic acid metabolic process;primary metabolic process;
comp208318_c7;	SPU_003310	asymmetric protein localization;localization;protein localization;
comp207441_c4;	SPU_003311	cholesterol metabolic process;lipid metabolic process;lipid transport;metabolic process;primary metabolic process;steroid metabolic process;transport;
comp190799_c5;	SPU_003323	metabolic process;nucleobase, nucleoside, nucleotide and nucleic acid metabolic process;primary metabolic process;protein metabolic process;proteolysis;transcription;transcription, RNA-dependent;
comp204786_c3;	SPU_003324	metabolic process;primary metabolic process;protein metabolic process;proteolysis;
comp199049_c3;	SPU_003325	metabolic process;nucleobase, nucleoside, nucleotide and nucleic acid metabolic process;primary metabolic process;purine base metabolic process;
comp195946_c3;	SPU_003332	catabolic process;metabolic process;
comp197916_c8;	SPU_003344	DNA metabolic process;DNA repair;RNA metabolic process;cell communication;cellular component organization and biogenesis;cellular process;establishment and/or maintenance of chromatin architecture;intracellular protein transport;intracellular signaling cascade;mRNA processing;metabolic process;nuclear mRNA splicing, via spliceosome;nucleobase, nucleoside, nucleotide and nucleic acid metabolic pro…
comp196627_c8;	SPU_003345	cell communication;cell surface receptor linked signal transduction;cellular process;signal transduction;
comp196844_c12;comp196844_c5;comp196844_c9;	SPU_003348	DNA metabolic process;DNA replication;JNK cascade;MAPKKK cascade;carbohydrate metabolic process;cell communication;cell cycle;cellular process;developmental process;glycolysis;immune system process;intracellular signaling cascade;lipid metabolic process;mesoderm development;metabolic process;monosaccharide metabolic process;muscle development;nucleobase, nucleoside, nucleotide and nucleic acid me…
comp193254_c1;	SPU_003357	carbohydrate metabolic process;metabolic process;primary metabolic process;
comp181923_c0;	SPU_003365	G-protein coupled receptor protein signaling pathway;apoptosis;cell communication;cell motility;cell surface receptor linked signal transduction;cell-cell signaling;cellular process;immune system process;muscle contraction;neurological system process;response to stimulus;response to stress;signal transduction;synaptic transmission;system process;
comp199715_c17;	SPU_003373	metabolic process;nucleobase, nucleoside, nucleotide and nucleic acid metabolic process;primary metabolic process;protein metabolic process;proteolysis;transcription;transcription, RNA-dependent;
comp195749_c1;	SPU_003374	amino acid and derivative metabolic process;amino acid catabolic process;amino acid metabolic process;coenzyme metabolic process;metabolic process;primary metabolic process;vitamin biosynthetic process;vitamin metabolic process;
comp195749_c4;	SPU_003375	amino acid and derivative metabolic process;amino acid catabolic process;amino acid metabolic process;coenzyme metabolic process;metabolic process;primary metabolic process;vitamin biosynthetic process;vitamin metabolic process;
comp206226_c1;comp206226_c4;	SPU_003378	metabolic process;nucleobase, nucleoside, nucleotide and nucleic acid metabolic process;primary metabolic process;regulation of transcription from RNA polymerase II promoter;transcription;transcription from RNA polymerase II promoter;
comp208456_c2;	SPU_003379	RNA localization;RNA metabolic process;developmental process;ectoderm development;localization;mRNA processing;metabolic process;nervous system development;nuclear mRNA splicing, via spliceosome;nucleobase, nucleoside, nucleotide and nucleic acid metabolic process;primary metabolic process;system development;transcription;transcription from RNA polymerase II promoter;
comp204526_c0;	SPU_003380	carbohydrate metabolic process;cholesterol metabolic process;glycogen metabolic process;lipid metabolic process;metabolic process;polysaccharide metabolic process;primary metabolic process;steroid metabolic process;
comp206437_c4;	SPU_003383	metabolic process;primary metabolic process;protein metabolic process;translation;
comp205595_c3;	SPU_003387	DNA metabolic process;DNA repair;RNA metabolic process;cell communication;cellular component organization and biogenesis;cellular process;establishment and/or maintenance of chromatin architecture;intracellular protein transport;intracellular signaling cascade;mRNA processing;metabolic process;nuclear mRNA splicing, via spliceosome;nucleobase, nucleoside, nucleotide and nucleic acid metabolic pro…
comp196371_c10;	SPU_003397	lipid metabolic process;metabolic process;phospholipid metabolic process;primary metabolic process;
comp197928_c0;	SPU_003402	cell adhesion;cell communication;cellular process;signal transduction;
comp196124_c10;comp196124_c15;comp196124_c4;comp204427_c0;	SPU_003403	metabolic process;phosphate metabolic process;primary metabolic process;protein amino acid phosphorylation;protein metabolic process;protein modification process;
comp189400_c0;comp189400_c1;comp189400_c3;comp189400_c4;comp190838_c0;comp205565_c1;comp205565_c10;comp205565_c12;comp205565_c2;comp205565_c3;comp205565_c8;	SPU_003404	anatomical structure morphogenesis;cell cycle;cell motility;cellular component organization and biogenesis;cellular process;cellular structure morphogenesis;chromosome segregation;developmental process;fertilization;gamete generation;intracellular protein transport;mitosis;protein transport;reproduction;spermatogenesis;transport;vesicle-mediated transport;
comp206529_c0;comp206529_c2;comp206529_c3;	SPU_003406	amino acid and derivative metabolic process;amino acid catabolic process;amino acid metabolic process;amino acid transport;exocytosis;intracellular protein transport;metabolic process;primary metabolic process;protein transport;transport;vesicle-mediated transport;
comp204893_c0;comp204893_c1;comp208235_c1;	SPU_003407	RNA metabolic process;cell cycle;cellular process;mRNA processing;meiosis;metabolic process;nuclear mRNA splicing, via spliceosome;nucleobase, nucleoside, nucleotide and nucleic acid metabolic process;primary metabolic process;
comp188164_c1;	SPU_003408	apoptosis;metabolic process;nucleobase, nucleoside, nucleotide and nucleic acid metabolic process;primary metabolic process;regulation of transcription from RNA polymerase II promoter;transcription;transcription from RNA polymerase II promoter;
comp203001_c1;comp203001_c2;comp203001_c3;comp203001_c4;	SPU_003412	metabolic process;primary metabolic process;protein metabolic process;
comp197293_c1;	SPU_003415	metabolic process;nucleobase, nucleoside, nucleotide and nucleic acid metabolic process;primary metabolic process;purine base metabolic process;
comp201947_c11;comp201947_c13;comp201947_c7;	SPU_003416	cell adhesion;cell communication;cell motility;cell-cell adhesion;cell-cell signaling;cell-matrix adhesion;cellular process;developmental process;ectoderm development;endocytosis;immune system process;intracellular protein transport;mesoderm development;metabolic process;muscle contraction;muscle development;nervous system development;neurological system process;primary metabolic process;protein …
comp204244_c1;	SPU_003417	cellular defense response;cellular process;developmental process;immune system process;mammary gland development;mesoderm development;metabolic process;primary metabolic process;protein metabolic process;proteolysis;response to stimulus;system development;
comp192575_c5;	SPU_003418	JAK-STAT cascade;carbohydrate metabolic process;carbohydrate transport;cell adhesion;cell communication;cell cycle;cell motility;cell surface receptor linked signal transduction;cell-cell adhesion;cellular process;developmental process;ectoderm development;embryonic development;female gamete generation;gamete generation;immune system process;intracellular signaling cascade;mesoderm development;me…
comp199565_c6;	SPU_003425	intracellular protein transport;protein transport;transport;vesicle-mediated transport;
comp194328_c6;	SPU_003432	cation transport;ion transport;transport;
comp201693_c1;	SPU_003438	metabolic process;phosphate metabolic process;primary metabolic process;protein amino acid phosphorylation;protein metabolic process;protein modification process;
comp188196_c2;comp188196_c9;	SPU_003444	carbohydrate metabolic process;extracellular transport;immune system process;ion transport;metabolic process;neurological system process;primary metabolic process;response to pheromone;response to stimulus;response to toxin;sensory perception;system process;transport;
comp202569_c9;	SPU_003446	immune system process;metabolic process;primary metabolic process;protein metabolic process;proteolysis;response to stimulus;response to toxin;
comp202569_c6;	SPU_003447	immune system process;metabolic process;primary metabolic process;protein metabolic process;proteolysis;response to stimulus;response to toxin;
comp194776_c5;	SPU_003450	anatomical structure morphogenesis;carbohydrate metabolic process;carbohydrate transport;cell communication;cell-cell signaling;cellular component organization and biogenesis;cellular process;cellular structure morphogenesis;developmental process;metabolic process;neurological system process;primary metabolic process;synaptic transmission;system process;transport;
comp206614_c5;comp206614_c8;	SPU_003451	G-protein coupled receptor protein signaling pathway;cell communication;cell surface receptor linked signal transduction;cellular process;neurological system process;sensory perception;signal transduction;system process;visual perception;
comp204864_c1;comp204864_c2;	SPU_003457	asymmetric protein localization;localization;protein localization;
comp194437_c8;	SPU_003458	cell communication;cellular process;immune system process;intracellular signaling cascade;metabolic process;oxygen and reactive oxygen species metabolic process;primary metabolic process;protein metabolic process;response to stimulus;response to toxin;signal transduction;translation;
comp200524_c1;comp200524_c3;comp200524_c4;	SPU_003460	angiogenesis;apoptosis;cell adhesion;cell communication;cell cycle;cell motility;cell surface receptor linked signal transduction;cell-cell adhesion;cell-cell signaling;cell-matrix adhesion;cellular process;developmental process;ectoderm development;immune system process;induction of apoptosis;mesoderm development;metabolic process;muscle contraction;muscle development;nervous system development;…
comp190369_c0;	SPU_003462	I-kappaB kinase/NF-kappaB cascade;JNK cascade;MAPKKK cascade;apoptosis;cell communication;cell surface receptor linked signal transduction;cellular process;cytokine and chemokine mediated signaling pathway;developmental process;immune system process;induction of apoptosis;intracellular signaling cascade;mesoderm development;signal transduction;skeletal development;system development;
comp200018_c2;	SPU_003470	metabolic process;nucleobase, nucleoside, nucleotide and nucleic acid metabolic process;primary metabolic process;regulation of transcription from RNA polymerase II promoter;transcription;transcription from RNA polymerase II promoter;
comp195214_c2;comp195214_c3;comp195214_c4;	SPU_003472	DNA metabolic process;DNA repair;cell cycle;cellular process;chromosome segregation;metabolic process;mitosis;nucleobase, nucleoside, nucleotide and nucleic acid metabolic process;primary metabolic process;transcription;transcription from RNA polymerase II promoter;
comp191307_c0;	SPU_003475	metabolic process;primary metabolic process;protein metabolic process;translation;
comp188335_c1;comp188335_c2;comp196644_c4;	SPU_003476	metabolic process;
comp200125_c2;	SPU_003479	cell cycle;cellular process;metabolic process;primary metabolic process;protein amino acid phosphorylation;protein metabolic process;protein modification process;
comp196807_c2;comp196807_c4;	SPU_003480	metabolic process;primary metabolic process;protein metabolic process;
comp197667_c8;	SPU_003482	metabolic process;
comp200843_c0;	SPU_003485	metabolic process;primary metabolic process;protein metabolic process;translation;
comp194289_c7;	SPU_003486	apoptosis;cell adhesion;cellular process;immune system process;macrophage activation;
comp192463_c0;comp192463_c1;comp192463_c4;comp197080_c3;	SPU_003488	metabolic process;nucleobase, nucleoside, nucleotide and nucleic acid metabolic process;primary metabolic process;regulation of transcription from RNA polymerase II promoter;transcription;transcription from RNA polymerase II promoter;
comp201380_c2;comp201380_c3;comp201380_c4;comp201380_c5;	SPU_003490	metabolic process;nucleobase, nucleoside, nucleotide and nucleic acid metabolic process;primary metabolic process;regulation of transcription from RNA polymerase II promoter;transcription;transcription from RNA polymerase II promoter;
comp205943_c5;	SPU_003495	cellular process;intracellular protein transport;protein transport;transport;
comp207287_c4;	SPU_003496	G-protein coupled receptor protein signaling pathway;cell surface receptor linked signal transduction;cellular process;intracellular protein transport;protein transport;signal transduction;transport;vesicle-mediated transport;
comp206126_c0;	SPU_003499	metabolic process;primary metabolic process;protein metabolic process;protein modification process;
comp192151_c1;comp192151_c2;	SPU_003500	neurological system process;system process;
comp192189_c4;comp192189_c5;	SPU_003501	anatomical structure morphogenesis;cell communication;cellular component organization and biogenesis;cellular process;cellular structure morphogenesis;developmental process;intracellular signaling cascade;signal transduction;
comp206007_c0;comp206007_c4;comp206007_c5;comp206007_c6;	SPU_003509	metabolic process;nucleobase, nucleoside, nucleotide and nucleic acid metabolic process;primary metabolic process;regulation of transcription from RNA polymerase II promoter;transcription;transcription from RNA polymerase II promoter;
comp196793_c4;	SPU_003511	apoptosis;carbohydrate metabolic process;metabolic process;primary metabolic process;
comp207665_c3;	SPU_003514	G-protein coupled receptor protein signaling pathway;cell communication;cell surface receptor linked signal transduction;cellular process;endocytosis;intracellular protein transport;intracellular signaling cascade;protein transport;receptor-mediated endocytosis;signal transduction;transport;vesicle-mediated transport;
comp194391_c6;	SPU_003516	RNA metabolic process;gamete generation;mRNA processing;metabolic process;nuclear mRNA splicing, via spliceosome;nucleobase, nucleoside, nucleotide and nucleic acid metabolic process;primary metabolic process;protein metabolic process;proteolysis;reproduction;
comp193178_c4;	SPU_003518	metabolic process;nucleobase, nucleoside, nucleotide and nucleic acid metabolic process;primary metabolic process;
comp200248_c3;comp200248_c6;	SPU_003521	RNA metabolic process;metabolic process;nucleobase, nucleoside, nucleotide and nucleic acid metabolic process;primary metabolic process;protein complex assembly;protein metabolic process;rRNA metabolic process;
comp205292_c0;comp205292_c1;	SPU_003528	cell cycle;cellular process;gamete generation;mitosis;reproduction;spermatogenesis;
comp198988_c0;comp198988_c1;comp205759_c1;comp205759_c2;	SPU_003529	metabolic process;nucleobase, nucleoside, nucleotide and nucleic acid metabolic process;primary metabolic process;protein metabolic process;proteolysis;transcription;transcription, RNA-dependent;
comp199005_c2;comp199005_c3;	SPU_003531	amino acid transport;transport;
comp203238_c1;	SPU_003537	RNA catabolic process;RNA metabolic process;metabolic process;nucleobase, nucleoside, nucleotide and nucleic acid metabolic process;primary metabolic process;protein metabolic process;proteolysis;
comp202250_c2;	SPU_003541	RNA metabolic process;mRNA processing;metabolic process;nuclear mRNA splicing, via spliceosome;nucleobase, nucleoside, nucleotide and nucleic acid metabolic process;primary metabolic process;
comp199281_c3;	SPU_003545	metabolic process;nucleobase, nucleoside, nucleotide and nucleic acid metabolic process;primary metabolic process;regulation of transcription from RNA polymerase II promoter;transcription;transcription from RNA polymerase II promoter;
comp202433_c3;	SPU_003548	cell communication;cellular process;developmental process;gamete generation;intracellular signaling cascade;metabolic process;neurological system process;nucleobase, nucleoside, nucleotide and nucleic acid metabolic process;primary metabolic process;regulation of transcription from RNA polymerase II promoter;reproduction;sensory perception;signal transduction;spermatogenesis;system process;transc…
comp192763_c6;	SPU_003554	blood coagulation;immune system process;metabolic process;primary metabolic process;protein metabolic process;proteolysis;response to external stimulus;response to stimulus;
comp201892_c3;	SPU_003555	cell communication;cell motility;cell surface receptor linked signal transduction;cellular defense response;cellular process;developmental process;ectoderm development;immune system process;mesoderm development;nervous system development;response to stimulus;signal transduction;system development;transmembrane receptor protein tyrosine kinase signaling pathway;
comp208770_c0;comp208770_c1;	SPU_003556	anion transport;cell communication;cellular process;immune system process;intracellular signaling cascade;ion transport;metabolic process;oxygen and reactive oxygen species metabolic process;primary metabolic process;protein metabolic process;response to stimulus;response to toxin;signal transduction;translation;transport;
comp205258_c2;	SPU_003559	fatty acid metabolic process;lipid metabolic process;metabolic process;primary metabolic process;
comp196469_c0;comp196469_c3;	SPU_003561	lipid metabolic process;metabolic process;primary metabolic process;
comp192063_c4;	SPU_003578	G-protein coupled receptor protein signaling pathway;cell adhesion;cell communication;cell surface receptor linked signal transduction;cellular process;cytokine and chemokine mediated signaling pathway;immune system process;neurological system process;sensory perception;signal transduction;system process;visual perception;
comp205141_c0;comp205141_c1;comp205141_c8;	SPU_003580	carbohydrate metabolic process;lipid metabolic process;metabolic process;polysaccharide metabolic process;primary metabolic process;protein amino acid glycosylation;protein metabolic process;protein modification process;
comp192306_c11;comp196008_c1;comp196008_c9;	SPU_003581	cell surface receptor linked signal transduction;metabolic process;primary metabolic process;protein metabolic process;protein modification process;
comp191678_c0;comp191678_c1;comp191678_c10;comp191678_c3;comp191678_c5;comp191678_c6;comp198952_c0;comp201527_c0;comp201527_c1;comp201527_c2;	SPU_003582	cell cycle;cellular process;metabolic process;mitosis;nucleobase, nucleoside, nucleotide and nucleic acid metabolic process;nucleobase, nucleoside, nucleotide and nucleic acid transport;primary metabolic process;transport;
comp188882_c3;comp188882_c7;comp189388_c2;	SPU_003587	carbohydrate metabolic process;metabolic process;primary metabolic process;
comp193480_c4;	SPU_003588	carbohydrate metabolic process;coenzyme metabolic process;fatty acid biosynthetic process;fatty acid metabolic process;gluconeogenesis;lipid metabolic process;metabolic process;monosaccharide metabolic process;primary metabolic process;
comp191252_c2;	SPU_003591	anterior/posterior axis specification;cell cycle;cellular process;chromosome segregation;developmental process;embryonic development;female gamete generation;gamete generation;meiosis;metabolic process;mitosis;pattern specification process;primary metabolic process;protein metabolic process;reproduction;segment specification;translation;
comp207874_c0;comp207874_c1;	SPU_003593	metabolic process;primary metabolic process;protein metabolic process;proteolysis;
comp205375_c1;comp206008_c6;	SPU_003595	metabolic process;nucleobase, nucleoside, nucleotide and nucleic acid metabolic process;primary metabolic process;regulation of transcription from RNA polymerase II promoter;transcription;transcription from RNA polymerase II promoter;
comp203970_c6;	SPU_003608	immune system process;
comp200719_c1;comp200719_c4;comp200719_c6;	SPU_003609	DNA metabolic process;DNA repair;metabolic process;nucleobase, nucleoside, nucleotide and nucleic acid metabolic process;primary metabolic process;
comp192021_c2;	SPU_003612	angiogenesis;blood coagulation;cell adhesion;cell communication;cell surface receptor linked signal transduction;cell-cell adhesion;cell-cell signaling;cellular process;developmental process;ectoderm development;heart development;immune system process;mesoderm development;metabolic process;nervous system development;neurological system process;primary metabolic process;protein metabolic process;p…
comp204954_c1;	SPU_003613	cation transport;ion transport;system process;transport;
comp198906_c4;	SPU_003623	amino acid and derivative metabolic process;amino acid metabolic process;metabolic process;primary metabolic process;
comp207441_c1;comp207441_c5;	SPU_003625	cholesterol metabolic process;lipid metabolic process;lipid transport;metabolic process;primary metabolic process;steroid metabolic process;transport;
comp201123_c2;	SPU_003630	DNA metabolic process;DNA recombination;DNA repair;metabolic process;nucleobase, nucleoside, nucleotide and nucleic acid metabolic process;primary metabolic process;
comp194707_c0;	SPU_003632	amino acid and derivative metabolic process;amino acid metabolic process;metabolic process;primary metabolic process;
comp202058_c4;	SPU_003633	DNA metabolic process;DNA replication;cell cycle;cellular process;metabolic process;nucleobase, nucleoside, nucleotide and nucleic acid metabolic process;primary metabolic process;
comp192710_c3;	SPU_003634	developmental process;ectoderm development;mesoderm development;metabolic process;nervous system development;primary metabolic process;protein metabolic process;proteolysis;system development;
comp191648_c0;comp194240_c0;comp194240_c1;	SPU_003635	blood coagulation;immune system process;metabolic process;primary metabolic process;protein metabolic process;proteolysis;response to external stimulus;response to stimulus;
comp194235_c0;	SPU_003637	angiogenesis;blood coagulation;cell adhesion;cell communication;cell surface receptor linked signal transduction;cell-cell adhesion;cell-cell signaling;cellular process;developmental process;ectoderm development;endocytosis;heart development;immune system process;intracellular protein transport;mesoderm development;metabolic process;nervous system development;neurological system process;primary m…
comp203194_c2;	SPU_003645	RNA localization;cell cycle;cellular process;chromosome segregation;localization;metabolic process;mitosis;nucleobase, nucleoside, nucleotide and nucleic acid metabolic process;primary metabolic process;
comp207309_c0;comp207309_c3;	SPU_003646	metabolic process;primary metabolic process;protein metabolic process;translation;
comp198317_c0;	SPU_003650	DNA metabolic process;DNA recombination;DNA repair;DNA replication;cell cycle;cellular process;metabolic process;nucleobase, nucleoside, nucleotide and nucleic acid metabolic process;primary metabolic process;
comp198317_c1;comp198317_c2;	SPU_003651	DNA metabolic process;DNA recombination;DNA repair;DNA replication;cell cycle;cellular process;metabolic process;nucleobase, nucleoside, nucleotide and nucleic acid metabolic process;primary metabolic process;
comp198354_c1;comp198354_c5;	SPU_003653	carbohydrate metabolic process;glycogen metabolic process;lipid metabolic process;metabolic process;monosaccharide metabolic process;phospholipid metabolic process;polysaccharide metabolic process;primary metabolic process;protein metabolic process;translation;
comp196763_c1;	SPU_003654	carbohydrate metabolic process;cell communication;cell cycle;cell surface receptor linked signal transduction;cellular process;developmental process;ectoderm development;embryonic development;glycogen metabolic process;intracellular signaling cascade;mesoderm development;metabolic process;mitosis;nervous system development;pattern specification process;polysaccharide metabolic process;primary met…
comp204603_c0;	SPU_003655	cell communication;cell-cell signaling;cellular process;signal transduction;
comp193298_c5;	SPU_003661	anion transport;cation transport;cell communication;cell-cell signaling;cellular process;developmental process;ectoderm development;ion transport;muscle contraction;nerve-nerve synaptic transmission;nervous system development;neurological system process;neuromuscular synaptic transmission;sensory perception;signal transduction;synaptic transmission;system development;system process;transport;
comp191187_c3;comp199668_c3;	SPU_003667	amino acid and derivative metabolic process;amino acid metabolic process;amino acid transport;carbohydrate metabolic process;cation transport;extracellular transport;ion transport;metabolic process;primary metabolic process;transport;
comp196024_c3;comp202291_c0;comp202291_c1;comp202291_c3;	SPU_003669	G-protein coupled receptor protein signaling pathway;cell communication;cell surface receptor linked signal transduction;cellular process;intracellular signaling cascade;lipid metabolic process;metabolic process;phospholipid metabolic process;primary metabolic process;signal transduction;
comp178459_c1;comp189038_c0;comp193767_c3;comp201076_c0;comp201076_c3;	SPU_003671	cell adhesion;cellular process;female gamete generation;gamete generation;reproduction;
comp181016_c2;	SPU_003673	G-protein coupled receptor protein signaling pathway;cell communication;cell surface receptor linked signal transduction;cell-cell signaling;cellular process;defense response to bacterium;exocytosis;immune response;immune system process;intracellular protein transport;neurological system process;neurotransmitter secretion;protein transport;response to stimulus;response to stress;signal transducti…
comp190606_c0;	SPU_003676	cell adhesion;cell communication;cell-matrix adhesion;cellular process;developmental process;mesoderm development;muscle development;neurological system process;sensory perception;signal transduction;skeletal development;system development;system process;visual perception;
comp192544_c1;	SPU_003683	cell cycle;cellular process;immune response;immune system process;metabolic process;primary metabolic process;protein metabolic process;response to stimulus;translation;
comp202785_c0;	SPU_003685	metabolic process;nucleobase, nucleoside, nucleotide and nucleic acid metabolic process;primary metabolic process;regulation of transcription from RNA polymerase II promoter;transcription;transcription from RNA polymerase II promoter;
comp194805_c2;	SPU_003687	cholesterol metabolic process;generation of precursor metabolites and energy;lipid metabolic process;metabolic process;primary metabolic process;respiratory electron transport chain;steroid metabolic process;
comp196452_c3;comp196452_c6;	SPU_003691	metabolic process;primary metabolic process;protein metabolic process;translation;
comp205464_c2;	SPU_003692	RNA metabolic process;mRNA processing;metabolic process;nuclear mRNA splicing, via spliceosome;nucleobase, nucleoside, nucleotide and nucleic acid metabolic process;primary metabolic process;protein metabolic process;proteolysis;
comp190617_c0;comp202544_c1;	SPU_003696	cell cycle;cellular process;cytokinesis;mitosis;
comp193678_c6;	SPU_003697	anatomical structure morphogenesis;cell cycle;cellular component organization and biogenesis;cellular process;cellular structure morphogenesis;developmental process;ectoderm development;mesoderm development;nervous system development;system development;
comp200463_c3;	SPU_003698	G-protein coupled receptor protein signaling pathway;cell communication;cell motility;cell surface receptor linked signal transduction;cellular process;immune system process;muscle contraction;neurological system process;response to stimulus;response to stress;sensory perception;signal transduction;system process;
comp191901_c0;	SPU_003702	cellular defense response;immune system process;response to stimulus;
comp194307_c8;	SPU_003704	metabolic process;nucleobase, nucleoside, nucleotide and nucleic acid metabolic process;primary metabolic process;regulation of transcription from RNA polymerase II promoter;transcription;transcription from RNA polymerase II promoter;
comp206387_c2;	SPU_003705	RNA metabolic process;cellular component organization and biogenesis;cellular process;establishment and/or maintenance of chromatin architecture;mRNA transcription;metabolic process;nucleobase, nucleoside, nucleotide and nucleic acid metabolic process;organelle organization and biogenesis;primary metabolic process;transcription;transcription from RNA polymerase II promoter;
comp196537_c1;	SPU_003708	lipid metabolic process;metabolic process;primary metabolic process;
comp203099_c0;	SPU_003709	metabolic process;primary metabolic process;protein metabolic process;proteolysis;
comp207536_c3;	SPU_003711	amino acid metabolic process;amino acid transport;cation transport;cell communication;cell-cell signaling;cellular process;extracellular transport;ion transport;metabolic process;neurological system process;primary metabolic process;signal transduction;synaptic transmission;system process;transport;
comp205661_c0;	SPU_003712	G-protein coupled receptor protein signaling pathway;cell communication;cell surface receptor linked signal transduction;cellular process;lipid metabolic process;metabolic process;primary metabolic process;protein amino acid lipidation;protein metabolic process;protein modification process;signal transduction;
comp203040_c0;comp203040_c10;comp203040_c2;	SPU_003713	amino acid metabolic process;amino acid transport;cation transport;cell communication;cell-cell signaling;cellular process;extracellular transport;ion transport;metabolic process;neurological system process;primary metabolic process;signal transduction;synaptic transmission;system process;transport;
comp193232_c10;	SPU_003714	amino acid and derivative metabolic process;amino acid metabolic process;fatty acid metabolic process;lipid metabolic process;metabolic process;primary metabolic process;
comp201220_c5;comp208363_c0;	SPU_003717	anatomical structure morphogenesis;cell cycle;cellular component organization and biogenesis;cellular process;cellular structure morphogenesis;chromosome segregation;cytokinesis;developmental process;intracellular protein transport;meiosis;mitosis;protein transport;transport;vesicle-mediated transport;
comp185237_c0;comp198436_c12;	SPU_003718	metabolic process;primary metabolic process;protein metabolic process;translation;
comp199777_c11;comp199777_c7;	SPU_003719	DNA metabolic process;DNA recombination;DNA repair;DNA replication;cell cycle;cellular process;metabolic process;nucleobase, nucleoside, nucleotide and nucleic acid metabolic process;primary metabolic process;
comp206076_c1;	SPU_003722	developmental process;mesoderm development;muscle development;system development;
comp190699_c1;	SPU_003724	metabolic process;nucleobase, nucleoside, nucleotide and nucleic acid metabolic process;primary metabolic process;regulation of transcription from RNA polymerase II promoter;transcription;transcription from RNA polymerase II promoter;
comp199487_c1;comp199487_c12;comp199487_c3;	SPU_003725	amino acid and derivative metabolic process;amino acid metabolic process;cell communication;cellular process;metabolic process;primary metabolic process;signal transduction;
comp198364_c1;	SPU_003729	carbohydrate metabolic process;lipid metabolic process;metabolic process;phospholipid metabolic process;polysaccharide metabolic process;primary metabolic process;sulfur metabolic process;
comp189911_c1;comp189911_c6;comp189911_c8;comp189911_c9;	SPU_003730	G-protein coupled receptor protein signaling pathway;anatomical structure morphogenesis;cell adhesion;cell communication;cell motility;cell surface receptor linked signal transduction;cell-cell adhesion;cellular component organization and biogenesis;cellular process;cellular structure morphogenesis;developmental process;ectoderm development;embryonic development;heart development;mesoderm develop…
comp199920_c0;comp199920_c7;	SPU_003742	immune system process;lipid metabolic process;metabolic process;primary metabolic process;
comp197381_c1;comp197381_c3;	SPU_003743	RNA metabolic process;mRNA processing;metabolic process;nuclear mRNA splicing, via spliceosome;nucleobase, nucleoside, nucleotide and nucleic acid metabolic process;primary metabolic process;
comp199961_c0;	SPU_003746	anatomical structure morphogenesis;cell communication;cell cycle;cell motility;cellular component organization and biogenesis;cellular process;cellular structure morphogenesis;cytokinesis;developmental process;intracellular protein transport;intracellular signaling cascade;mesoderm development;mitosis;muscle contraction;muscle development;neurological system process;protein transport;sensory perc…
comp193362_c4;	SPU_003747	DNA metabolic process;DNA replication;RNA catabolic process;RNA metabolic process;cell cycle;cellular process;mRNA processing;metabolic process;nuclear mRNA splicing, via spliceosome;nucleobase, nucleoside, nucleotide and nucleic acid metabolic process;primary metabolic process;protein metabolic process;regulation of transcription from RNA polymerase II promoter;tRNA metabolic process;transcripti…
comp193362_c1;	SPU_003748	DNA metabolic process;DNA replication;RNA catabolic process;RNA metabolic process;cell cycle;cellular process;mRNA processing;metabolic process;nuclear mRNA splicing, via spliceosome;nucleobase, nucleoside, nucleotide and nucleic acid metabolic process;primary metabolic process;protein metabolic process;regulation of transcription from RNA polymerase II promoter;tRNA metabolic process;transcripti…
comp195733_c2;	SPU_003751	female gamete generation;gamete generation;reproduction;
comp195733_c1;	SPU_003752	cell adhesion;cellular process;female gamete generation;gamete generation;reproduction;
comp174310_c3;	SPU_003753	cell adhesion;cell communication;cell motility;cell-cell adhesion;cell-cell signaling;cell-matrix adhesion;cellular process;developmental process;ectoderm development;endocytosis;immune system process;intracellular protein transport;metabolic process;nervous system development;nucleobase, nucleoside, nucleotide and nucleic acid metabolic process;primary metabolic process;protein transport;recepto…
comp205659_c4;	SPU_003765	metabolic process;primary metabolic process;protein amino acid phosphorylation;protein metabolic process;protein modification process;
comp200998_c0;	SPU_003766	generation of precursor metabolites and energy;metabolic process;respiratory electron transport chain;
comp208648_c2;	SPU_003767	DNA metabolic process;DNA repair;DNA replication;cell cycle;cellular component organization and biogenesis;cellular process;chromosome segregation;establishment and/or maintenance of chromatin architecture;meiosis;metabolic process;mitosis;nucleobase, nucleoside, nucleotide and nucleic acid metabolic process;organelle organization and biogenesis;primary metabolic process;
comp190456_c10;	SPU_003769	metabolic process;primary metabolic process;protein metabolic process;proteolysis;
comp191340_c1;comp191340_c4;	SPU_003778	apoptosis;cell adhesion;cell communication;cell-cell adhesion;cellular defense response;cellular process;extracellular transport;immune system process;macrophage activation;metabolic process;negative regulation of apoptosis;neurological system process;primary metabolic process;protein metabolic process;proteolysis;response to stimulus;signal transduction;system process;transport;
comp206951_c2;	SPU_003779	G-protein coupled receptor protein signaling pathway;cell communication;cell surface receptor linked signal transduction;cellular process;cyclic nucleotide metabolic process;immune system process;intracellular signaling cascade;metabolic process;nucleobase, nucleoside, nucleotide and nucleic acid metabolic process;primary metabolic process;signal transduction;
comp190882_c0;comp190882_c3;	SPU_003785	amino acid and derivative metabolic process;amino acid biosynthetic process;amino acid metabolic process;metabolic process;primary metabolic process;
comp204837_c1;	SPU_003791	RNA metabolic process;cell cycle;cellular process;chromosome segregation;intracellular protein transport;mRNA processing;metabolic process;mitosis;neurological system process;nucleobase, nucleoside, nucleotide and nucleic acid metabolic process;nucleobase, nucleoside, nucleotide and nucleic acid transport;primary metabolic process;protein metabolic process;protein transport;proteolysis;sensory pe…
comp206904_c3;	SPU_003798	cell cycle;cellular process;metabolic process;nucleobase, nucleoside, nucleotide and nucleic acid metabolic process;primary metabolic process;regulation of transcription from RNA polymerase II promoter;transcription;transcription from RNA polymerase II promoter;
comp193372_c0;	SPU_003802	developmental process;ectoderm development;nervous system development;system development;
comp204570_c2;	SPU_003803	carbohydrate metabolic process;metabolic process;monosaccharide metabolic process;primary metabolic process;
comp201944_c4;comp201944_c9;	SPU_003805	metabolic process;primary metabolic process;protein metabolic process;translation;
comp200802_c1;comp200802_c2;comp200802_c3;	SPU_003806	amino acid and derivative metabolic process;amino acid biosynthetic process;amino acid metabolic process;metabolic process;primary metabolic process;protein metabolic process;translation;
comp208982_c0;	SPU_003808	G-protein coupled receptor protein signaling pathway;cell communication;cell surface receptor linked signal transduction;cellular process;signal transduction;
comp189661_c3;	SPU_003822	cell adhesion;cell communication;cell-cell adhesion;cell-matrix adhesion;cellular process;developmental process;ectoderm development;nervous system development;neurological system process;signal transduction;system development;system process;
comp199077_c12;	SPU_003823	carbohydrate metabolic process;lipid metabolic process;metabolic process;polysaccharide metabolic process;primary metabolic process;steroid metabolic process;
comp190552_c0;comp199052_c1;	SPU_003825	cell communication;cell cycle;cellular process;signal transduction;
comp191462_c2;	SPU_003827	carbohydrate metabolic process;metabolic process;primary metabolic process;
comp189513_c0;	SPU_003828	cellular component organization and biogenesis;cellular process;establishment and/or maintenance of chromatin architecture;metabolic process;nucleobase, nucleoside, nucleotide and nucleic acid metabolic process;organelle organization and biogenesis;primary metabolic process;
comp194329_c9;	SPU_003829	G-protein coupled receptor protein signaling pathway;apoptosis;cell communication;cell cycle;cell surface receptor linked signal transduction;cellular process;cytokinesis;mitosis;neurological system process;sensory perception;signal transduction;system process;visual perception;
comp205114_c1;comp205114_c3;	SPU_003831	metabolic process;nucleobase, nucleoside, nucleotide and nucleic acid metabolic process;primary metabolic process;regulation of transcription from RNA polymerase II promoter;transcription;transcription from RNA polymerase II promoter;
comp199320_c0;comp203456_c0;comp203744_c3;	SPU_003832	amino acid metabolic process;amino acid transport;cation transport;cell communication;cell-cell signaling;cellular process;extracellular transport;ion transport;metabolic process;neurological system process;primary metabolic process;signal transduction;synaptic transmission;system process;transport;
comp195233_c5;	SPU_003835	cell communication;cell surface receptor linked signal transduction;cellular process;developmental process;ectoderm development;female gamete generation;gamete generation;heart development;mesoderm development;muscle development;reproduction;signal transduction;skeletal development;system development;
comp195753_c1;	SPU_003839	cell communication;cell surface receptor linked signal transduction;cellular process;developmental process;dorsal/ventral axis specification;female gamete generation;gamete generation;lipid metabolic process;metabolic process;pattern specification process;primary metabolic process;protein amino acid glycosylation;protein metabolic process;protein modification process;reproduction;signal transduct…
comp203132_c5;	SPU_003844	calcium-mediated signaling;nervous system development;protein amino acid phosphorylation;
comp201710_c0;comp201710_c1;comp201710_c4;	SPU_003848	metabolic process;nucleobase, nucleoside, nucleotide and nucleic acid metabolic process;primary metabolic process;regulation of transcription from RNA polymerase II promoter;spermatogenesis;transcription;transcription from RNA polymerase II promoter;
comp157973_c0;comp171872_c0;comp206415_c2;	SPU_003849	metabolic process;primary metabolic process;protein metabolic process;translation;
comp187810_c1;	SPU_003850	amino acid and derivative metabolic process;amino acid metabolic process;metabolic process;primary metabolic process;protein metabolic process;protein modification process;proteolysis;
comp203160_c0;comp203160_c1;comp206032_c1;	SPU_003856	apoptosis;cell cycle;cellular process;induction of apoptosis;metabolic process;nucleobase, nucleoside, nucleotide and nucleic acid metabolic process;primary metabolic process;protein amino acid acetylation;protein metabolic process;protein modification process;regulation of transcription from RNA polymerase II promoter;transcription;transcription from RNA polymerase II promoter;
comp193590_c0;comp193590_c1;comp193590_c3;comp193590_c6;comp193590_c7;comp193590_c8;	SPU_003857	developmental process;ectoderm development;mesoderm development;metabolic process;nervous system development;primary metabolic process;protein metabolic process;proteolysis;skeletal development;system development;
comp193280_c3;	SPU_003858	carbohydrate metabolic process;cell communication;cellular process;immune system process;metabolic process;polysaccharide metabolic process;primary metabolic process;protein metabolic process;protein modification process;signal transduction;sulfur metabolic process;
comp201647_c0;comp201647_c1;comp201647_c10;comp201647_c11;comp201647_c12;comp201647_c14;comp201647_c18;comp201647_c3;comp201647_c5;comp201647_c6;comp201647_c7;comp201647_c9;	SPU_003864	cell communication;cellular process;intracellular protein transport;protein targeting;protein transport;signal transduction;transport;
comp194669_c10;	SPU_003867	amino acid and derivative metabolic process;amino acid catabolic process;amino acid metabolic process;metabolic process;primary metabolic process;
comp208074_c0;	SPU_003871	anatomical structure morphogenesis;apoptosis;carbohydrate metabolic process;cell cycle;cellular component organization and biogenesis;cellular process;cellular structure morphogenesis;developmental process;establishment and/or maintenance of chromatin architecture;metabolic process;nucleobase, nucleoside, nucleotide and nucleic acid metabolic process;organelle organization and biogenesis;primary …
comp199898_c0;	SPU_003877	amino acid and derivative metabolic process;amino acid biosynthetic process;amino acid metabolic process;coenzyme metabolic process;fatty acid metabolic process;immune system process;lipid metabolic process;metabolic process;primary metabolic process;
comp191940_c2;	SPU_003879	apoptosis;cell cycle;cellular component organization and biogenesis;cellular process;establishment and/or maintenance of chromatin architecture;metabolic process;negative regulation of apoptosis;nucleobase, nucleoside, nucleotide and nucleic acid metabolic process;organelle organization and biogenesis;primary metabolic process;regulation of transcription from RNA polymerase II promoter;transcript…
comp203457_c9;	SPU_003883	carbohydrate metabolic process;metabolic process;polysaccharide metabolic process;primary metabolic process;protein amino acid glycosylation;protein metabolic process;protein modification process;
comp200195_c0;comp200195_c3;	SPU_003886	calcium-mediated signaling;cation transport;cell communication;cellular process;intracellular signaling cascade;ion transport;neurological system process;sensory perception;signal transduction;system process;transport;visual perception;
comp187049_c0;comp187049_c3;comp204599_c3;comp204599_c5;comp204599_c8;	SPU_003887	carbohydrate metabolic process;metabolic process;polysaccharide metabolic process;primary metabolic process;protein amino acid glycosylation;protein metabolic process;protein modification process;
comp187815_c2;	SPU_003889	carbohydrate metabolic process;cell communication;cellular process;immune system process;metabolic process;polysaccharide metabolic process;primary metabolic process;protein metabolic process;protein modification process;signal transduction;sulfur metabolic process;
comp203175_c2;	SPU_003892	immune system process;metabolic process;primary metabolic process;protein metabolic process;
comp194155_c5;	SPU_003894	anatomical structure morphogenesis;cell cycle;cell motility;cellular component organization and biogenesis;cellular process;cellular structure morphogenesis;chromosome segregation;developmental process;intracellular protein transport;mitosis;protein transport;transport;
comp199068_c0;	SPU_003897	cell cycle;cellular process;cytokinesis;mitosis;
comp188290_c4;comp188290_c5;	SPU_003898	G-protein coupled receptor protein signaling pathway;cell communication;cell surface receptor linked signal transduction;cellular process;signal transduction;
comp207894_c1;	SPU_003900	anatomical structure morphogenesis;cell communication;cell cycle;cell motility;cellular component organization and biogenesis;cellular process;cellular structure morphogenesis;cytokinesis;developmental process;intracellular protein transport;intracellular signaling cascade;mesoderm development;mitosis;muscle contraction;muscle development;neurological system process;protein transport;sensory perc…
comp207622_c0;comp207622_c2;comp207622_c3;	SPU_003904	cation transport;ion transport;transport;
comp186174_c0;comp2413091_c0;	SPU_003905	metabolic process;primary metabolic process;protein metabolic process;translation;
comp208165_c1;	SPU_003906	intracellular protein transport;protein transport;transport;vesicle-mediated transport;
comp205420_c1;	SPU_003913	amino acid and derivative metabolic process;amino acid biosynthetic process;amino acid metabolic process;metabolic process;neurological system process;primary metabolic process;sensory perception;system process;visual perception;vitamin biosynthetic process;vitamin metabolic process;
comp207709_c0;	SPU_003915	cell communication;cell surface receptor linked signal transduction;cellular process;metabolic process;primary metabolic process;protein amino acid phosphorylation;protein metabolic process;protein modification process;signal transduction;transmembrane receptor protein tyrosine kinase signaling pathway;
comp207709_c1;comp207709_c5;	SPU_003916	cell communication;cell surface receptor linked signal transduction;cellular process;metabolic process;primary metabolic process;protein amino acid phosphorylation;protein metabolic process;protein modification process;signal transduction;transmembrane receptor protein tyrosine kinase signaling pathway;
comp195010_c1;	SPU_003918	cell adhesion;cellular process;female gamete generation;gamete generation;reproduction;
comp199773_c0;	SPU_003920	developmental process;ectoderm development;mesoderm development;metabolic process;nervous system development;nucleobase, nucleoside, nucleotide and nucleic acid metabolic process;primary metabolic process;regulation of transcription from RNA polymerase II promoter;skeletal development;system development;transcription;transcription from RNA polymerase II promoter;
comp203730_c0;	SPU_003922	cholesterol metabolic process;lipid metabolic process;metabolic process;primary metabolic process;steroid metabolic process;
comp191813_c7;comp191813_c8;	SPU_003923	anatomical structure morphogenesis;cellular component organization and biogenesis;cellular process;cellular structure morphogenesis;developmental process;metabolic process;neurological system process;nucleobase, nucleoside, nucleotide and nucleic acid metabolic process;primary metabolic process;protein metabolic process;proteolysis;regulation of transcription from RNA polymerase II promoter;syste…
comp192218_c2;comp194120_c9;comp195883_c0;comp201664_c3;	SPU_003929	G-protein coupled receptor protein signaling pathway;cell communication;cell surface receptor linked signal transduction;cell-cell signaling;cellular process;defense response to bacterium;exocytosis;immune response;immune system process;intracellular protein transport;neurological system process;neurotransmitter secretion;protein transport;response to stimulus;response to stress;signal transducti…
comp191334_c9;	SPU_003930	apoptosis;cell adhesion;cell communication;cell-cell adhesion;cellular defense response;cellular process;extracellular transport;immune system process;macrophage activation;metabolic process;negative regulation of apoptosis;neurological system process;primary metabolic process;protein metabolic process;proteolysis;response to stimulus;signal transduction;system process;transport;
comp196095_c9;	SPU_003934	metabolic process;nucleobase, nucleoside, nucleotide and nucleic acid metabolic process;primary metabolic process;regulation of transcription from RNA polymerase II promoter;transcription;transcription from RNA polymerase II promoter;
comp200163_c11;comp200163_c4;	SPU_003937	developmental process;ectoderm development;nervous system development;neurological system process;sensory perception;system development;system process;
comp199787_c0;comp199787_c10;comp199787_c5;comp199787_c7;	SPU_003941	transport;
comp206400_c1;	SPU_003942	metabolic process;nucleobase, nucleoside, nucleotide and nucleic acid metabolic process;primary metabolic process;regulation of transcription from RNA polymerase II promoter;transcription;transcription from RNA polymerase II promoter;
comp200154_c6;comp200154_c8;	SPU_003944	RNA metabolic process;mRNA processing;metabolic process;nuclear mRNA splicing, via spliceosome;nucleobase, nucleoside, nucleotide and nucleic acid metabolic process;primary metabolic process;protein metabolic process;proteolysis;
comp200154_c0;	SPU_003945	RNA metabolic process;gamete generation;mRNA processing;metabolic process;nuclear mRNA splicing, via spliceosome;nucleobase, nucleoside, nucleotide and nucleic acid metabolic process;primary metabolic process;protein metabolic process;proteolysis;reproduction;
comp195523_c0;	SPU_003955	metabolic process;nucleobase, nucleoside, nucleotide and nucleic acid metabolic process;primary metabolic process;regulation of transcription from RNA polymerase II promoter;transcription;transcription from RNA polymerase II promoter;transcription initiation from RNA polymerase II promoter;
comp197916_c6;	SPU_003958	DNA metabolic process;DNA repair;RNA metabolic process;cell communication;cellular component organization and biogenesis;cellular process;establishment and/or maintenance of chromatin architecture;intracellular protein transport;intracellular signaling cascade;mRNA processing;metabolic process;nuclear mRNA splicing, via spliceosome;nucleobase, nucleoside, nucleotide and nucleic acid metabolic pro…
comp205104_c1;	SPU_003963	apoptosis;cell adhesion;cell communication;cell-cell adhesion;cellular defense response;cellular process;extracellular transport;immune system process;macrophage activation;metabolic process;negative regulation of apoptosis;neurological system process;primary metabolic process;protein metabolic process;proteolysis;response to stimulus;signal transduction;system process;transport;
comp203031_c0;	SPU_003967	RNA elongation from RNA polymerase II promoter;RNA metabolic process;cell cycle;cellular process;mRNA processing;metabolic process;nuclear mRNA splicing, via spliceosome;nucleobase, nucleoside, nucleotide and nucleic acid metabolic process;primary metabolic process;regulation of transcription from RNA polymerase II promoter;transcription;transcription from RNA polymerase II promoter;transcription…
comp196310_c6;	SPU_003970	DNA metabolic process;DNA recombination;immune system process;metabolic process;nucleobase, nucleoside, nucleotide and nucleic acid metabolic process;primary metabolic process;
comp203214_c10;comp203214_c8;	SPU_003971	cell cycle;cellular process;mitosis;
comp204182_c2;	SPU_003972	cation transport;ion transport;neurological system process;system process;transport;
comp202990_c0;	SPU_003979	DNA metabolic process;DNA replication;RNA metabolic process;cell cycle;cellular process;developmental process;ectoderm development;mRNA 3'-end processing;mRNA polyadenylation;mRNA processing;metabolic process;nervous system development;neurological system process;nuclear mRNA splicing, via spliceosome;nucleobase, nucleoside, nucleotide and nucleic acid metabolic process;primary metabolic process;…
comp199894_c0;	SPU_003986	G-protein coupled receptor protein signaling pathway;asymmetric protein localization;cell communication;cell cycle;cell surface receptor linked signal transduction;cellular process;localization;protein localization;signal transduction;
comp194756_c0;	SPU_003989	metabolic process;nucleobase, nucleoside, nucleotide and nucleic acid metabolic process;primary metabolic process;regulation of transcription from RNA polymerase II promoter;transcription;transcription from RNA polymerase II promoter;
comp199037_c0;comp199037_c1;	SPU_003990	carbohydrate metabolic process;metabolic process;primary metabolic process;protein metabolic process;protein modification process;
comp195847_c2;comp197528_c4;	SPU_003992	cell adhesion;cell communication;cell surface receptor linked signal transduction;cell-cell adhesion;cell-matrix adhesion;signal transduction;
comp191283_c5;	SPU_003994	cell adhesion;cell communication;cell surface receptor linked signal transduction;cell-cell adhesion;cell-matrix adhesion;signal transduction;
comp199287_c1;	SPU_004001	RNA elongation from RNA polymerase II promoter;general transcription from RNA polymerase II promoter;metabolic process;nucleobase, nucleoside, nucleotide and nucleic acid metabolic process;primary metabolic process;regulation of transcription from RNA polymerase II promoter;termination of RNA polymerase II transcription;transcription;transcription from RNA polymerase II promoter;
comp202733_c1;	SPU_004002	metabolic process;primary metabolic process;protein amino acid acetylation;protein metabolic process;protein modification process;
comp200803_c5;	SPU_004003	carbohydrate metabolic process;metabolic process;polysaccharide metabolic process;primary metabolic process;protein amino acid glycosylation;protein metabolic process;protein modification process;
comp204083_c0;comp204083_c1;comp204083_c2;comp204083_c3;	SPU_004005	amino acid and derivative metabolic process;amino acid catabolic process;amino acid metabolic process;metabolic process;primary metabolic process;protein metabolic process;proteolysis;
comp201322_c0;comp201322_c1;comp201322_c3;comp201322_c4;comp201322_c7;	SPU_004006	DNA metabolic process;DNA repair;anatomical structure morphogenesis;cell communication;cell cycle;cellular component organization and biogenesis;cellular process;cellular structure morphogenesis;chromosome segregation;cytokinesis;developmental process;endocytosis;intracellular protein transport;intracellular signaling cascade;meiosis;metabolic process;mitosis;nucleobase, nucleoside, nucleotide an…
comp188885_c0;comp188885_c4;comp200803_c6;	SPU_004007	carbohydrate metabolic process;metabolic process;polysaccharide metabolic process;primary metabolic process;protein amino acid glycosylation;protein metabolic process;protein modification process;
comp194911_c3;	SPU_004010	apoptosis;intracellular protein transport;protein transport;transport;
comp191239_c2;	SPU_004011	apoptosis;cell adhesion;cell communication;cell-cell adhesion;cellular defense response;cellular process;extracellular transport;immune system process;macrophage activation;metabolic process;negative regulation of apoptosis;neurological system process;primary metabolic process;protein metabolic process;proteolysis;response to stimulus;signal transduction;system process;transport;
comp200080_c9;	SPU_004017	blood coagulation;immune system process;metabolic process;primary metabolic process;protein metabolic process;proteolysis;response to external stimulus;response to stimulus;
comp191884_c0;	SPU_004019	blood coagulation;cell adhesion;cell communication;cell surface receptor linked signal transduction;cell-cell adhesion;cellular defense response;cellular process;endocytosis;immune system process;intracellular protein transport;macrophage activation;protein transport;receptor-mediated endocytosis;response to external stimulus;response to stimulus;signal transduction;transport;vesicle-mediated tra…
comp198997_c3;	SPU_004021	anatomical structure morphogenesis;apoptosis;cell motility;cellular component organization and biogenesis;cellular defense response;cellular process;cellular structure morphogenesis;developmental process;ectoderm development;embryonic development;gamete generation;immune system process;mesoderm development;metabolic process;muscle development;negative regulation of apoptosis;nervous system develo…
comp198849_c7;	SPU_004025	amino acid and derivative metabolic process;amino acid metabolic process;amino acid transport;carbohydrate metabolic process;cation transport;extracellular transport;ion transport;metabolic process;primary metabolic process;transport;
comp206456_c1;	SPU_004027	cell adhesion;cell communication;cell motility;cell-cell adhesion;cell-cell signaling;cell-matrix adhesion;cellular process;developmental process;ectoderm development;endocytosis;immune system process;intracellular protein transport;metabolic process;nervous system development;nucleobase, nucleoside, nucleotide and nucleic acid metabolic process;primary metabolic process;protein transport;recepto…
comp184835_c0;	SPU_004028	developmental process;ectoderm development;metabolic process;nervous system development;neurological system process;nucleobase, nucleoside, nucleotide and nucleic acid metabolic process;primary metabolic process;regulation of transcription from RNA polymerase II promoter;system development;system process;transcription;transcription from RNA polymerase II promoter;
comp208179_c1;	SPU_004036	metabolic process;primary metabolic process;protein metabolic process;proteolysis;
comp205259_c2;	SPU_004037	cell communication;cell differentiation;cell proliferation;cell-cell signaling;intracellular signaling cascade;metabolic process;primary metabolic process;protein amino acid phosphorylation;protein metabolic process;protein modification process;signal transduction;
comp169232_c0;	SPU_004040	cell adhesion;cellular process;fertilization;reproduction;
comp203705_c2;	SPU_004045	G-protein coupled receptor protein signaling pathway;cell communication;cell surface receptor linked signal transduction;cellular process;cyclic nucleotide metabolic process;immune system process;intracellular signaling cascade;metabolic process;nucleobase, nucleoside, nucleotide and nucleic acid metabolic process;primary metabolic process;signal transduction;
comp199934_c2;	SPU_004047	RNA metabolic process;gamete generation;mRNA processing;metabolic process;nuclear mRNA splicing, via spliceosome;nucleobase, nucleoside, nucleotide and nucleic acid metabolic process;primary metabolic process;protein metabolic process;proteolysis;reproduction;
comp193510_c10;	SPU_004054	cell cycle;cellular process;immune system process;metabolic process;primary metabolic process;protein folding;protein metabolic process;proteolysis;response to stimulus;response to stress;
comp203724_c3;	SPU_004057	fatty acid metabolic process;lipid metabolic process;metabolic process;primary metabolic process;
comp201071_c3;	SPU_004060	apoptosis;calcium-mediated signaling;cell communication;cell cycle;cellular defense response;cellular process;immune system process;intracellular signaling cascade;metabolic process;negative regulation of apoptosis;neurological system process;primary metabolic process;protein folding;protein metabolic process;response to stimulus;signal transduction;system process;
comp187733_c0;comp199533_c10;	SPU_004061	intracellular protein transport;protein transport;transport;vesicle-mediated transport;
comp196791_c6;comp198471_c6;	SPU_004062	cell communication;cell-cell signaling;cellular process;signal transduction;
comp205198_c0;	SPU_004063	cell cycle;cellular process;metabolic process;mitosis;nucleobase, nucleoside, nucleotide and nucleic acid metabolic process;nucleobase, nucleoside, nucleotide and nucleic acid transport;primary metabolic process;transport;
comp198073_c0;comp198073_c1;comp201282_c0;	SPU_004064	RNA catabolic process;RNA metabolic process;metabolic process;nucleobase, nucleoside, nucleotide and nucleic acid metabolic process;primary metabolic process;
comp193415_c3;	SPU_004075	carbohydrate metabolic process;extracellular transport;immune system process;ion transport;metabolic process;neurological system process;primary metabolic process;response to pheromone;response to stimulus;response to toxin;sensory perception;system process;transport;
comp198888_c0;	SPU_004079	immune system process;metabolic process;primary metabolic process;protein folding;protein metabolic process;response to stimulus;response to stress;
comp195028_c1;comp195028_c5;	SPU_004097	G-protein coupled receptor protein signaling pathway;MAPKKK cascade;cell communication;cell cycle;cell surface receptor linked signal transduction;cellular process;intracellular signaling cascade;mitosis;signal transduction;transmembrane receptor protein tyrosine kinase signaling pathway;
comp194522_c6;comp198252_c6;	SPU_004101	apoptosis;cell adhesion;cell communication;cell-cell adhesion;cellular defense response;cellular process;extracellular transport;immune system process;macrophage activation;metabolic process;negative regulation of apoptosis;neurological system process;primary metabolic process;protein metabolic process;proteolysis;response to stimulus;signal transduction;system process;transport;
comp205495_c0;comp205495_c1;comp205495_c2;comp205495_c3;	SPU_004107	cellular process;intracellular protein transport;protein transport;transport;
comp192615_c0;	SPU_004114	angiogenesis;blood coagulation;cell adhesion;cell communication;cell surface receptor linked signal transduction;cell-cell adhesion;cell-cell signaling;cellular process;developmental process;ectoderm development;endocytosis;heart development;immune system process;intracellular protein transport;mesoderm development;metabolic process;nervous system development;neurological system process;primary m…
comp186678_c0;	SPU_004117	angiogenesis;blood coagulation;cell adhesion;cell communication;cell surface receptor linked signal transduction;cell-cell adhesion;cell-cell signaling;cellular process;developmental process;ectoderm development;endocytosis;heart development;immune system process;intracellular protein transport;mesoderm development;metabolic process;nervous system development;neurological system process;primary m…
comp192834_c0;comp192834_c1;comp192834_c3;comp192834_c4;	SPU_004121	cellular process;intracellular protein transport;protein transport;transport;
comp202963_c2;	SPU_004122	metabolic process;primary metabolic process;protein complex assembly;protein folding;protein metabolic process;
comp194064_c0;	SPU_004123	angiogenesis;apoptosis;blood circulation;blood coagulation;cell motility;cellular process;developmental process;immune system process;lipid metabolic process;lipid transport;mesoderm development;metabolic process;primary metabolic process;protein metabolic process;proteolysis;response to external stimulus;response to stimulus;system development;system process;transport;
comp190422_c0;	SPU_004131	generation of precursor metabolites and energy;oxidative phosphorylation;respiratory electron transport chain;
comp199867_c3;	SPU_004135	metabolic process;
comp187554_c0;comp187554_c1;comp187554_c3;	SPU_004137	immune system process;metabolic process;primary metabolic process;protein metabolic process;proteolysis;response to stimulus;response to toxin;
comp195935_c1;	SPU_004140	generation of precursor metabolites and energy;immune system process;respiratory electron transport chain;
comp194667_c5;	SPU_004148	metabolic process;nucleobase, nucleoside, nucleotide and nucleic acid metabolic process;primary metabolic process;regulation of transcription from RNA polymerase II promoter;transcription;transcription from RNA polymerase II promoter;
comp202385_c5;	SPU_004150	G-protein coupled receptor protein signaling pathway;cell adhesion;cell communication;cell surface receptor linked signal transduction;cellular process;neurological system process;sensory perception;signal transduction;system process;visual perception;
comp204188_c0;comp204188_c1;	SPU_004154	cell communication;cell surface receptor linked signal transduction;cellular process;signal transduction;
comp187006_c0;comp187006_c1;	SPU_004157	metabolic process;primary metabolic process;protein metabolic process;proteolysis;
comp200907_c0;comp206586_c0;comp206586_c4;comp207023_c0;	SPU_004172	amino acid and derivative metabolic process;amino acid biosynthetic process;amino acid metabolic process;metabolic process;primary metabolic process;sulfur metabolic process;
comp203293_c5;	SPU_004173	amino acid and derivative metabolic process;amino acid biosynthetic process;amino acid metabolic process;metabolic process;primary metabolic process;protein metabolic process;translation;
comp199560_c0;	SPU_004183	cell adhesion;cell communication;cell-cell adhesion;cell-cell signaling;cellular process;developmental process;ectoderm development;lipid metabolic process;metabolic process;nervous system development;neurological system process;neuromuscular synaptic transmission;primary metabolic process;signal transduction;synaptic transmission;system development;system process;vitamin metabolic process;
comp197727_c4;comp197727_c5;comp199172_c0;comp199172_c1;comp199172_c2;	SPU_004188	cell communication;cell surface receptor linked signal transduction;cellular process;exocytosis;intracellular protein transport;lipid metabolic process;lipid transport;metabolic process;primary metabolic process;protein transport;signal transduction;transport;vesicle-mediated transport;
comp197815_c4;	SPU_004192	cell communication;cellular process;intracellular signaling cascade;signal transduction;
comp206561_c8;	SPU_004193	cell surface receptor linked signal transduction;metabolic process;primary metabolic process;protein metabolic process;protein modification process;
comp202643_c1;	SPU_004195	exocytosis;intracellular protein transport;metabolic process;neurological system process;neurotransmitter secretion;primary metabolic process;protein complex assembly;protein metabolic process;protein transport;system process;transport;vesicle-mediated transport;
comp189999_c1;comp191881_c8;	SPU_004198	metabolic process;nucleobase, nucleoside, nucleotide and nucleic acid metabolic process;primary metabolic process;protein metabolic process;proteolysis;transcription;transcription, RNA-dependent;
comp197310_c5;comp197310_c6;	SPU_004206	metabolic process;primary metabolic process;protein metabolic process;proteolysis;
comp193788_c1;comp196929_c6;	SPU_004210	amino acid and derivative metabolic process;amino acid metabolic process;amino acid transport;metabolic process;primary metabolic process;transport;
comp202449_c2;	SPU_004217	metabolic process;nucleobase, nucleoside, nucleotide and nucleic acid metabolic process;primary metabolic process;regulation of transcription from RNA polymerase II promoter;transcription;transcription from RNA polymerase II promoter;
comp61271_c0;	SPU_004221	blood coagulation;cell adhesion;cell communication;cell-cell adhesion;cellular process;complement activation;immune response;immune system process;metabolic process;primary metabolic process;protein metabolic process;proteolysis;response to external stimulus;response to stimulus;signal transduction;
comp195013_c7;	SPU_004222	gamete generation;reproduction;spermatogenesis;
comp200911_c0;	SPU_004224	anatomical structure morphogenesis;cell cycle;cellular component organization and biogenesis;cellular process;cellular structure morphogenesis;chromosome segregation;cytokinesis;developmental process;intracellular protein transport;meiosis;mitosis;protein transport;transport;vesicle-mediated transport;
comp203385_c0;	SPU_004226	fatty acid metabolic process;lipid metabolic process;metabolic process;primary metabolic process;
comp207232_c1;comp207232_c2;	SPU_004230	G-protein coupled receptor protein signaling pathway;cell communication;cell surface receptor linked signal transduction;cellular process;intracellular signaling cascade;lipid metabolic process;metabolic process;phospholipid metabolic process;primary metabolic process;signal transduction;
comp194428_c6;	SPU_004236	cation transport;ion transport;lipid metabolic process;lipid transport;metabolic process;nucleobase, nucleoside, nucleotide and nucleic acid metabolic process;nucleobase, nucleoside, nucleotide and nucleic acid transport;phosphate metabolic process;phosphate transport;primary metabolic process;transport;
comp194431_c1;	SPU_004242	amino acid and derivative metabolic process;amino acid biosynthetic process;amino acid metabolic process;metabolic process;nitrogen compound metabolic process;primary metabolic process;
comp192476_c12;comp192476_c2;comp192476_c5;comp192476_c6;	SPU_004243	cyclic nucleotide metabolic process;metabolic process;nucleobase, nucleoside, nucleotide and nucleic acid metabolic process;primary metabolic process;
comp189942_c1;comp189942_c2;comp189942_c4;	SPU_004245	cell adhesion;cell communication;cell motility;cell-cell adhesion;cell-cell signaling;cell-matrix adhesion;cellular process;developmental process;ectoderm development;endocytosis;immune system process;intracellular protein transport;mesoderm development;metabolic process;muscle contraction;muscle development;nervous system development;neurological system process;primary metabolic process;protein …
comp198502_c3;comp198502_c4;	SPU_004247	metabolic process;nucleobase, nucleoside, nucleotide and nucleic acid metabolic process;primary metabolic process;
comp206775_c2;	SPU_004249	cell communication;cell-cell signaling;cellular process;exocytosis;intracellular protein transport;neurological system process;neurotransmitter secretion;protein transport;synaptic transmission;system process;transport;vesicle-mediated transport;
comp207003_c5;	SPU_004253	negative regulation of apoptosis;protein modification process;
comp196812_c2;comp196812_c4;comp205849_c0;	SPU_004255	cell cycle;cellular process;chromosome segregation;mitosis;
comp195194_c11;comp195194_c4;	SPU_004256	G-protein coupled receptor protein signaling pathway;cell communication;cell surface receptor linked signal transduction;cellular process;signal transduction;
comp207226_c0;comp207226_c1;	SPU_004259	metabolic process;nucleobase, nucleoside, nucleotide and nucleic acid metabolic process;primary metabolic process;
comp203722_c1;comp207226_c2;	SPU_004261	immune response;immune system process;response to stimulus;
comp192462_c12;	SPU_004266	anatomical structure morphogenesis;cell cycle;cell motility;cellular component organization and biogenesis;cellular process;cellular structure morphogenesis;chromosome segregation;developmental process;intracellular protein transport;mitosis;protein transport;transport;
comp206063_c1;comp206063_c2;comp206063_c3;	SPU_004268	G-protein coupled receptor protein signaling pathway;cell communication;cell surface receptor linked signal transduction;cellular process;intracellular protein transport;protein targeting;protein transport;signal transduction;transport;
comp206365_c11;comp206365_c3;comp206365_c5;comp206365_c6;comp206365_c8;comp206365_c9;	SPU_004269	developmental process;ectoderm development;metabolic process;nervous system development;primary metabolic process;protein metabolic process;proteolysis;system development;
comp200416_c0;comp200450_c9;	SPU_004272	cell cycle;cellular process;immune system process;metabolic process;mitosis;primary metabolic process;protein amino acid phosphorylation;protein metabolic process;protein modification process;response to stimulus;response to stress;translation;
comp201581_c3;	SPU_004277	general transcription from RNA polymerase II promoter;metabolic process;nucleobase, nucleoside, nucleotide and nucleic acid metabolic process;primary metabolic process;transcription;transcription from RNA polymerase II promoter;
comp189507_c1;comp198001_c3;comp198145_c0;comp198145_c1;comp198145_c4;comp198145_c5;comp198145_c8;comp203029_c19;comp203029_c2;comp203029_c5;comp203029_c7;comp203029_c8;comp203029_c9;comp203063_c5;	SPU_004278	metabolic process;nucleobase, nucleoside, nucleotide and nucleic acid metabolic process;primary metabolic process;protein metabolic process;proteolysis;transcription;transcription, RNA-dependent;
comp204461_c0;	SPU_004282	anatomical structure morphogenesis;cellular component organization and biogenesis;cellular process;cellular structure morphogenesis;developmental process;metabolic process;neurological system process;nucleobase, nucleoside, nucleotide and nucleic acid metabolic process;primary metabolic process;protein metabolic process;proteolysis;regulation of transcription from RNA polymerase II promoter;syste…
comp200988_c4;	SPU_004286	intracellular protein transport;protein targeting;protein transport;transport;
comp202233_c0;comp202233_c3;	SPU_004287	cell communication;cell surface receptor linked signal transduction;cell-cell signaling;cellular process;intracellular signaling cascade;metabolic process;nucleobase, nucleoside, nucleotide and nucleic acid metabolic process;primary metabolic process;regulation of transcription from RNA polymerase II promoter;signal transduction;transcription;transcription from RNA polymerase II promoter;transmem…
comp193247_c0;comp193247_c8;	SPU_004289	carbohydrate metabolic process;carbohydrate transport;metabolic process;polysaccharide metabolic process;primary metabolic process;transport;
comp204299_c2;comp206904_c2;	SPU_004292	cell cycle;cellular process;metabolic process;nucleobase, nucleoside, nucleotide and nucleic acid metabolic process;primary metabolic process;regulation of transcription from RNA polymerase II promoter;transcription;transcription from RNA polymerase II promoter;
comp198608_c6;	SPU_004296	cell communication;cellular process;cyclic nucleotide metabolic process;metabolic process;neurological system process;nucleobase, nucleoside, nucleotide and nucleic acid metabolic process;primary metabolic process;sensory perception;signal transduction;system process;visual perception;
comp200858_c3;	SPU_004297	endocytosis;intracellular protein transport;pinocytosis;protein transport;transport;vesicle-mediated transport;
comp203090_c3;	SPU_004299	G-protein coupled receptor protein signaling pathway;cell communication;cell surface receptor linked signal transduction;cellular process;developmental process;dorsal/ventral axis specification;pattern specification process;signal transduction;
comp202355_c0;	SPU_004300	metabolic process;nucleobase, nucleoside, nucleotide and nucleic acid metabolic process;primary metabolic process;protein metabolic process;translation;
comp195005_c3;	SPU_004304	amino acid and derivative metabolic process;amino acid catabolic process;amino acid metabolic process;metabolic process;primary metabolic process;
comp187429_c0;	SPU_004309	angiogenesis;apoptosis;cell adhesion;cell communication;cell cycle;cell motility;cell surface receptor linked signal transduction;cell-cell adhesion;cell-cell signaling;cell-matrix adhesion;cellular process;developmental process;ectoderm development;immune system process;induction of apoptosis;mesoderm development;metabolic process;muscle contraction;muscle development;nervous system development;…
comp200082_c1;	SPU_004310	metabolic process;nucleobase, nucleoside, nucleotide and nucleic acid metabolic process;primary metabolic process;purine base metabolic process;
comp202385_c2;	SPU_004311	G-protein coupled receptor protein signaling pathway;cell adhesion;cell communication;cell surface receptor linked signal transduction;cellular process;neurological system process;sensory perception;signal transduction;system process;visual perception;
comp194026_c9;	SPU_004318	metabolic process;primary metabolic process;protein metabolic process;proteolysis;
comp197786_c2;	SPU_004320	cellular defense response;immune system process;response to stimulus;
comp203215_c4;	SPU_004322	cell motility;cellular process;intracellular protein transport;protein transport;transport;vesicle-mediated transport;
comp203479_c0;comp203479_c3;	SPU_004323	RNA metabolic process;gamete generation;mRNA processing;metabolic process;nuclear mRNA splicing, via spliceosome;nucleobase, nucleoside, nucleotide and nucleic acid metabolic process;primary metabolic process;protein metabolic process;proteolysis;reproduction;
comp193666_c1;comp193666_c2;comp193666_c5;comp193666_c9;	SPU_004328	angiogenesis;apoptosis;cell adhesion;cell communication;cell cycle;cell motility;cell surface receptor linked signal transduction;cell-cell adhesion;cell-cell signaling;cell-matrix adhesion;cellular process;developmental process;ectoderm development;immune system process;induction of apoptosis;mesoderm development;metabolic process;muscle contraction;muscle development;nervous system development;…
comp199501_c2;	SPU_004329	metabolic process;primary metabolic process;protein metabolic process;protein modification process;
comp189960_c7;	SPU_004333	DNA metabolic process;DNA replication;RNA catabolic process;RNA metabolic process;cell cycle;cellular process;mRNA processing;metabolic process;nuclear mRNA splicing, via spliceosome;nucleobase, nucleoside, nucleotide and nucleic acid metabolic process;primary metabolic process;protein metabolic process;regulation of transcription from RNA polymerase II promoter;tRNA metabolic process;transcripti…
comp204561_c0;	SPU_004340	G-protein coupled receptor protein signaling pathway;cell communication;cell surface receptor linked signal transduction;cell-cell signaling;cellular process;signal transduction;
comp208700_c2;	SPU_004345	cell communication;cellular process;developmental process;ectoderm development;lipid metabolic process;lipid transport;metabolic process;primary metabolic process;signal transduction;transport;vitamin transport;
comp193445_c12;comp193445_c16;comp193445_c5;	SPU_004347	JAK-STAT cascade;carbohydrate metabolic process;carbohydrate transport;cell adhesion;cell communication;cell cycle;cell motility;cell surface receptor linked signal transduction;cell-cell adhesion;cellular process;developmental process;ectoderm development;embryonic development;female gamete generation;gamete generation;immune system process;intracellular signaling cascade;mesoderm development;me…
comp195413_c0;	SPU_004351	cell communication;cellular process;metabolic process;nucleobase, nucleoside, nucleotide and nucleic acid metabolic process;primary metabolic process;signal transduction;transcription;transcription from RNA polymerase II promoter;
comp201925_c3;comp201925_c5;	SPU_004354	RNA metabolic process;mRNA processing;metabolic process;nucleobase, nucleoside, nucleotide and nucleic acid metabolic process;primary metabolic process;
comp199056_c1;	SPU_004357	DNA metabolic process;DNA repair;carbohydrate metabolic process;metabolic process;nucleobase, nucleoside, nucleotide and nucleic acid metabolic process;primary metabolic process;
comp205843_c7;comp205843_c9;	SPU_004363	cellular component organization and biogenesis;cellular process;establishment and/or maintenance of chromatin architecture;metabolic process;nucleobase, nucleoside, nucleotide and nucleic acid metabolic process;organelle organization and biogenesis;primary metabolic process;regulation of transcription from RNA polymerase II promoter;transcription;transcription from RNA polymerase II promoter;
comp185483_c1;	SPU_004364	G-protein coupled receptor protein signaling pathway;apoptosis;cell communication;cell motility;cell surface receptor linked signal transduction;cell-cell signaling;cellular process;immune system process;muscle contraction;neurological system process;response to stimulus;response to stress;signal transduction;synaptic transmission;system process;
comp193307_c1;comp193307_c2;	SPU_004375	cholesterol metabolic process;lipid metabolic process;lipid transport;metabolic process;phospholipid metabolic process;primary metabolic process;steroid metabolic process;transport;
comp208362_c3;	SPU_004377	RNA localization;anatomical structure morphogenesis;cell cycle;cellular component organization and biogenesis;cellular process;cellular structure morphogenesis;developmental process;gamete generation;intracellular protein transport;localization;metabolic process;nitric oxide biosynthetic process;nitrogen compound metabolic process;nucleobase, nucleoside, nucleotide and nucleic acid metabolic proc…
comp195042_c0;	SPU_004378	anatomical structure morphogenesis;cellular component organization and biogenesis;cellular process;cellular structure morphogenesis;developmental process;metabolic process;neurological system process;primary metabolic process;protein metabolic process;proteolysis;
comp199450_c2;	SPU_004381	apoptosis;induction of apoptosis;
comp205879_c0;	SPU_004383	metabolic process;nucleobase, nucleoside, nucleotide and nucleic acid metabolic process;primary metabolic process;purine base metabolic process;
comp190863_c1;comp190863_c2;comp190863_c3;	SPU_004390	apoptosis;carbohydrate metabolic process;metabolic process;primary metabolic process;
comp205213_c0;comp206400_c0;	SPU_004395	cell cycle;cellular process;metabolic process;primary metabolic process;protein metabolic process;proteolysis;
comp188363_c0;comp188363_c10;comp188363_c2;comp188363_c3;comp188363_c4;comp188363_c8;comp208137_c0;	SPU_004396	metabolic process;nucleobase, nucleoside, nucleotide and nucleic acid metabolic process;primary metabolic process;protein metabolic process;proteolysis;transcription;transcription, RNA-dependent;
comp201823_c0;	SPU_004397	immune system process;lipid metabolic process;metabolic process;oxygen and reactive oxygen species metabolic process;primary metabolic process;response to stimulus;response to stress;response to toxin;steroid metabolic process;
comp191798_c0;	SPU_004398	apoptosis;induction of apoptosis;neurological system process;system process;
comp195780_c1;	SPU_004401	metabolic process;primary metabolic process;protein amino acid glycosylation;protein metabolic process;protein modification process;translation;
comp197996_c0;comp197996_c3;	SPU_004403	RNA metabolic process;mRNA processing;metabolic process;nuclear mRNA splicing, via spliceosome;nucleobase, nucleoside, nucleotide and nucleic acid metabolic process;primary metabolic process;
comp206391_c1;comp206391_c2;	SPU_004404	cation transport;ion transport;transport;
comp186578_c0;comp204634_c1;	SPU_004406	transport;
comp200459_c0;comp200459_c1;	SPU_004407	anion transport;ion transport;transport;
comp191277_c0;comp191277_c4;	SPU_004408	cell communication;cellular process;intracellular signaling cascade;signal transduction;
comp198842_c1;comp198842_c2;comp198842_c3;	SPU_004412	cell communication;cellular process;developmental process;mesoderm development;neurological system process;sensory perception;signal transduction;skeletal development;system development;system process;visual perception;
comp191426_c12;comp191426_c3;	SPU_004416	gamete generation;immune system process;metabolic process;primary metabolic process;protein metabolic process;proteolysis;reproduction;spermatogenesis;
comp192171_c12;comp192171_c9;	SPU_004417	RNA metabolic process;developmental process;ectoderm development;mRNA processing;metabolic process;nervous system development;nuclear mRNA splicing, via spliceosome;nucleobase, nucleoside, nucleotide and nucleic acid metabolic process;primary metabolic process;system development;
comp198180_c2;	SPU_004418	cell communication;cellular process;signal transduction;
comp200992_c3;	SPU_004421	immune system process;metabolic process;primary metabolic process;protein metabolic process;proteolysis;response to stimulus;response to toxin;
comp204419_c1;	SPU_004422	asymmetric protein localization;cellular process;intracellular protein transport;localization;protein localization;protein targeting;protein transport;transport;
comp199670_c0;	SPU_004429	apoptosis;carbohydrate metabolic process;metabolic process;primary metabolic process;
comp207447_c2;comp207447_c3;	SPU_004444	carbohydrate metabolic process;generation of precursor metabolites and energy;metabolic process;nucleobase, nucleoside, nucleotide and nucleic acid metabolic process;primary metabolic process;purine base metabolic process;tricarboxylic acid cycle;
comp199105_c2;	SPU_004445	metabolic process;nucleobase, nucleoside, nucleotide and nucleic acid metabolic process;nucleobase, nucleoside, nucleotide and nucleic acid transport;primary metabolic process;transport;
comp208071_c7;	SPU_004462	DNA metabolic process;DNA replication;RNA metabolic process;cell cycle;cellular process;developmental process;ectoderm development;mRNA 3'-end processing;mRNA polyadenylation;mRNA processing;metabolic process;nervous system development;neurological system process;nuclear mRNA splicing, via spliceosome;nucleobase, nucleoside, nucleotide and nucleic acid metabolic process;primary metabolic process;…
comp193655_c1;	SPU_004463	apoptosis;induction of apoptosis;
comp200975_c11;comp200975_c12;comp200975_c14;comp200975_c6;	SPU_004466	cation transport;ion transport;transport;
comp193642_c0;comp193642_c2;comp208713_c2;	SPU_004467	apoptosis;carbohydrate metabolic process;metabolic process;primary metabolic process;
comp195411_c1;	SPU_004468	DNA metabolic process;DNA replication;cell cycle;cellular process;metabolic process;nucleobase, nucleoside, nucleotide and nucleic acid metabolic process;primary metabolic process;
comp191612_c0;	SPU_004473	cholesterol metabolic process;intracellular protein transport;lipid metabolic process;metabolic process;primary metabolic process;protein transport;steroid metabolic process;transport;
comp199646_c2;	SPU_004474	metabolic process;primary metabolic process;protein metabolic process;
comp194682_c3;	SPU_004476	cell adhesion;cell communication;cell motility;cell-cell adhesion;cell-cell signaling;cellular process;developmental process;ectoderm development;immune system process;metabolic process;nervous system development;nucleobase, nucleoside, nucleotide and nucleic acid metabolic process;primary metabolic process;regulation of transcription from RNA polymerase II promoter;signal transduction;system dev…
comp185279_c0;	SPU_004480	carbohydrate metabolic process;lipid metabolic process;metabolic process;polysaccharide metabolic process;primary metabolic process;steroid metabolic process;
comp202417_c0;	SPU_004482	carbohydrate metabolic process;lipid metabolic process;metabolic process;polysaccharide metabolic process;primary metabolic process;steroid metabolic process;
comp195051_c3;	SPU_004485	metabolic process;primary metabolic process;protein metabolic process;proteolysis;
comp205668_c4;	SPU_004487	apoptosis;cell cycle;cellular process;chromosome segregation;developmental process;dorsal/ventral axis specification;embryonic development;meiosis;metabolic process;mitosis;negative regulation of apoptosis;pattern specification process;primary metabolic process;protein metabolic process;protein modification process;proteolysis;
comp192254_c0;	SPU_004488	female gamete generation;gamete generation;reproduction;
comp195696_c3;	SPU_004489	anatomical structure morphogenesis;cellular component organization and biogenesis;cellular process;cellular structure morphogenesis;developmental process;exocytosis;intracellular protein transport;protein transport;transport;vesicle-mediated transport;
comp192098_c0;comp205915_c2;	SPU_004492	cell communication;cellular process;signal transduction;
comp185351_c4;comp197399_c1;comp198545_c0;	SPU_004493	carbohydrate metabolic process;metabolic process;polysaccharide metabolic process;primary metabolic process;protein amino acid glycosylation;protein metabolic process;protein modification process;
comp193475_c4;	SPU_004494	DNA recombination;
comp199124_c9;	SPU_004498	cell motility;cellular process;
comp196376_c6;	SPU_004500	metabolic process;primary metabolic process;protein metabolic process;proteolysis;
comp200470_c9;	SPU_004503	amino acid and derivative metabolic process;amino acid metabolic process;amino acid transport;metabolic process;primary metabolic process;transport;
comp154418_c0;	SPU_004504	amino acid and derivative metabolic process;amino acid metabolic process;amino acid transport;metabolic process;primary metabolic process;transport;
comp200470_c3;comp200470_c4;comp200470_c6;	SPU_004506	amino acid and derivative metabolic process;amino acid metabolic process;amino acid transport;metabolic process;primary metabolic process;transport;
comp203127_c2;	SPU_004508	anatomical structure morphogenesis;cellular component organization and biogenesis;cellular process;cellular structure morphogenesis;developmental process;
comp191353_c0;	SPU_004515	metabolic process;primary metabolic process;protein metabolic process;translation;
comp202764_c5;comp202764_c6;comp202764_c7;	SPU_004518	cell cycle;cellular process;chromosome segregation;developmental process;embryonic development;metabolic process;mitosis;primary metabolic process;protein amino acid phosphorylation;protein metabolic process;protein modification process;
comp192478_c3;	SPU_004522	anatomical structure morphogenesis;cellular component organization and biogenesis;cellular process;cellular structure morphogenesis;developmental process;
comp200681_c4;comp200681_c8;comp203416_c0;	SPU_004524	intracellular protein transport;nuclear transport;protein transport;transport;
comp194966_c3;comp194966_c4;	SPU_004525	JNK cascade;MAPKKK cascade;cell communication;cellular process;intracellular signaling cascade;metabolic process;signal transduction;sulfur metabolic process;
comp191777_c0;comp191777_c1;	SPU_004526	cell communication;cellular process;developmental process;gamete generation;intracellular signaling cascade;metabolic process;neurological system process;nucleobase, nucleoside, nucleotide and nucleic acid metabolic process;primary metabolic process;regulation of transcription from RNA polymerase II promoter;reproduction;sensory perception;signal transduction;spermatogenesis;transcription;transcr…
comp201048_c2;	SPU_004533	cell cycle;cellular process;metabolic process;mitosis;primary metabolic process;protein amino acid phosphorylation;protein metabolic process;protein modification process;
comp189484_c4;	SPU_004538	carbohydrate metabolic process;metabolic process;polysaccharide metabolic process;primary metabolic process;protein amino acid glycosylation;protein metabolic process;protein modification process;
comp200704_c0;comp207305_c1;	SPU_004540	immune system process;metabolic process;primary metabolic process;protein folding;protein metabolic process;response to stimulus;response to stress;
comp191318_c0;	SPU_004541	metabolic process;nucleobase, nucleoside, nucleotide and nucleic acid metabolic process;primary metabolic process;
comp202947_c0;comp202947_c4;	SPU_004545	RNA metabolic process;apoptosis;cell communication;cellular process;induction of apoptosis;intracellular protein transport;mRNA processing;metabolic process;neurological system process;nuclear mRNA splicing, via spliceosome;nuclear transport;nucleobase, nucleoside, nucleotide and nucleic acid metabolic process;primary metabolic process;protein metabolic process;protein transport;signal transducti…
comp206150_c3;	SPU_004548	cell communication;cell surface receptor linked signal transduction;cellular process;fatty acid metabolic process;lipid metabolic process;metabolic process;primary metabolic process;signal transduction;
comp191698_c3;comp191698_c5;comp191698_c7;	SPU_004551	metabolic process;nervous system development;nucleobase, nucleoside, nucleotide and nucleic acid metabolic process;primary metabolic process;regulation of transcription from RNA polymerase II promoter;transcription;transcription from RNA polymerase II promoter;
comp200178_c3;	SPU_004552	RNA metabolic process;general transcription from RNA polymerase II promoter;metabolic process;nucleobase, nucleoside, nucleotide and nucleic acid metabolic process;primary metabolic process;rRNA metabolic process;tRNA metabolic process;transcription;transcription from RNA polymerase II promoter;
comp192652_c0;	SPU_004557	cellular process;intracellular protein transport;protein transport;transport;
comp200832_c1;	SPU_004562	amino acid and derivative metabolic process;amino acid metabolic process;amino acid transport;intracellular protein transport;metabolic process;peroxisomal transport;primary metabolic process;protein transport;transport;
comp205809_c0;	SPU_004564	metabolic process;primary metabolic process;protein amino acid glycosylation;protein metabolic process;protein modification process;
comp194850_c2;comp194850_c6;	SPU_004575	RNA catabolic process;RNA metabolic process;cell cycle;cellular process;metabolic process;mitosis;nucleobase, nucleoside, nucleotide and nucleic acid metabolic process;primary metabolic process;
comp206390_c0;	SPU_004582	intracellular protein transport;nuclear transport;protein transport;transport;
comp197242_c2;	SPU_004583	immune response;immune system process;metabolic process;nucleobase, nucleoside, nucleotide and nucleic acid metabolic process;primary metabolic process;regulation of transcription from RNA polymerase II promoter;response to interferon-gamma;response to stimulus;transcription;transcription from RNA polymerase II promoter;
comp201180_c3;	SPU_004584	metabolic process;primary metabolic process;protein amino acid glycosylation;protein metabolic process;protein modification process;translation;
comp194326_c3;comp194326_c6;comp194326_c8;comp204278_c2;comp204278_c3;	SPU_004587	DNA metabolic process;DNA replication;cell cycle;cellular process;chromosome segregation;general transcription from RNA polymerase II promoter;metabolic process;mitosis;nucleobase, nucleoside, nucleotide and nucleic acid metabolic process;primary metabolic process;transcription;transcription from RNA polymerase II promoter;
comp201815_c0;comp201815_c13;	SPU_004588	cellular component organization and biogenesis;cellular process;establishment and/or maintenance of chromatin architecture;metabolic process;nucleobase, nucleoside, nucleotide and nucleic acid metabolic process;organelle organization and biogenesis;primary metabolic process;
comp195865_c2;	SPU_004589	protein modification process;
comp192204_c2;	SPU_004590	carbohydrate metabolic process;metabolic process;polysaccharide metabolic process;primary metabolic process;
comp196103_c4;	SPU_004591	cell communication;cell surface receptor linked signal transduction;cell-cell signaling;cellular process;intracellular signaling cascade;neurological system process;neuromuscular synaptic transmission;signal transduction;synaptic transmission;system process;
comp190809_c3;comp194432_c0;	SPU_004592	cation transport;ion transport;transport;
comp204719_c1;	SPU_004596	RNA metabolic process;mRNA processing;metabolic process;nuclear mRNA splicing, via spliceosome;nucleobase, nucleoside, nucleotide and nucleic acid metabolic process;primary metabolic process;
comp190647_c0;comp190647_c10;comp190647_c15;	SPU_004599	developmental process;ectoderm development;embryonic development;gut mesoderm development;heart development;mesoderm development;metabolic process;muscle development;nervous system development;nucleobase, nucleoside, nucleotide and nucleic acid metabolic process;pattern specification process;primary metabolic process;regulation of transcription from RNA polymerase II promoter;segment specificatio…
comp208938_c1;comp208938_c4;	SPU_004605	DNA metabolic process;DNA replication;RNA catabolic process;RNA metabolic process;cell cycle;cellular process;mRNA processing;metabolic process;nuclear mRNA splicing, via spliceosome;nucleobase, nucleoside, nucleotide and nucleic acid metabolic process;primary metabolic process;protein metabolic process;regulation of transcription from RNA polymerase II promoter;tRNA metabolic process;transcripti…
comp135721_c0;comp162071_c0;comp163263_c0;comp164245_c0;	SPU_004609	metabolic process;primary metabolic process;protein metabolic process;translation;
comp184096_c0;comp184096_c1;comp184096_c3;comp184096_c4;comp63014_c0;	SPU_004611	cell adhesion;cellular process;reproduction;
comp190579_c6;	SPU_004624	cell communication;cell motility;cell-cell signaling;cellular process;developmental process;ectoderm development;immune system process;metabolic process;nervous system development;nucleobase, nucleoside, nucleotide and nucleic acid metabolic process;primary metabolic process;regulation of transcription from RNA polymerase II promoter;signal transduction;system development;transcription;transcript…
comp202758_c4;comp202758_c5;	SPU_004625	amino acid and derivative metabolic process;amino acid biosynthetic process;amino acid metabolic process;metabolic process;porphyrin metabolic process;primary metabolic process;
comp205966_c0;comp205966_c3;comp205966_c4;	SPU_004630	cell communication;cellular process;coenzyme metabolic process;intracellular protein transport;intracellular signaling cascade;metabolic process;nuclear transport;primary metabolic process;protein metabolic process;protein modification process;protein transport;proteolysis;signal transduction;transport;
comp205966_c1;	SPU_004631	cell communication;cellular process;coenzyme metabolic process;intracellular protein transport;intracellular signaling cascade;metabolic process;nuclear transport;primary metabolic process;protein metabolic process;protein modification process;protein transport;proteolysis;signal transduction;transport;
comp184814_c0;comp184814_c2;	SPU_004637	lipid metabolic process;metabolic process;neurological system process;primary metabolic process;sensory perception;steroid metabolic process;system process;visual perception;
comp204947_c1;	SPU_004639	metabolic process;primary metabolic process;protein amino acid phosphorylation;protein metabolic process;protein modification process;
comp195169_c2;	SPU_004643	anatomical structure morphogenesis;cell adhesion;cellular component organization and biogenesis;cellular process;cellular structure morphogenesis;developmental process;ectoderm development;nervous system development;system development;
comp197527_c0;	SPU_004645	anatomical structure morphogenesis;cellular component organization and biogenesis;cellular process;cellular structure morphogenesis;developmental process;
comp197877_c0;	SPU_004648	metabolic process;primary metabolic process;protein metabolic process;protein modification process;
comp205262_c2;	SPU_004651	metabolic process;primary metabolic process;protein metabolic process;translation;
comp197635_c4;	SPU_004654	amino acid and derivative metabolic process;amino acid biosynthetic process;amino acid metabolic process;coenzyme metabolic process;fatty acid metabolic process;immune system process;lipid metabolic process;metabolic process;primary metabolic process;
comp205366_c8;	SPU_004658	DNA metabolic process;DNA replication;cell cycle;cellular process;metabolic process;nucleobase, nucleoside, nucleotide and nucleic acid metabolic process;primary metabolic process;
comp195841_c0;comp195841_c2;comp195841_c3;comp195841_c4;comp195841_c7;comp195841_c8;	SPU_004663	developmental process;ectoderm development;intracellular protein transport;metabolic process;nervous system development;protein transport;system development;transport;
comp195841_c5;	SPU_004664	developmental process;ectoderm development;intracellular protein transport;metabolic process;nervous system development;protein transport;system development;transport;
comp199373_c0;	SPU_004669	intracellular protein transport;protein transport;transport;vesicle-mediated transport;
comp204545_c1;comp204545_c4;	SPU_004671	I-kappaB kinase/NF-kappaB cascade;cell communication;cellular process;immune response;immune system process;intracellular signaling cascade;metabolic process;primary metabolic process;protein amino acid phosphorylation;protein metabolic process;protein modification process;response to stimulus;signal transduction;
comp206066_c1;	SPU_004672	DNA metabolic process;RNA localization;RNA metabolic process;developmental process;ectoderm development;localization;mRNA processing;metabolic process;nervous system development;nuclear mRNA splicing, via spliceosome;nucleobase, nucleoside, nucleotide and nucleic acid metabolic process;primary metabolic process;protein metabolic process;protein modification process;system development;transcriptio…
comp205190_c4;	SPU_004673	cholesterol metabolic process;lipid metabolic process;lipid transport;metabolic process;primary metabolic process;steroid metabolic process;transport;
comp200393_c4;	SPU_004675	generation of precursor metabolites and energy;respiratory electron transport chain;
comp204434_c6;	SPU_004682	intracellular protein transport;protein transport;transport;vesicle-mediated transport;
comp206868_c1;comp206868_c7;	SPU_004687	metabolic process;nucleobase, nucleoside, nucleotide and nucleic acid metabolic process;primary metabolic process;regulation of transcription from RNA polymerase II promoter;transcription;transcription from RNA polymerase II promoter;transcription initiation from RNA polymerase II promoter;
comp202145_c1;comp202145_c5;	SPU_004694	cyclic nucleotide metabolic process;metabolic process;nucleobase, nucleoside, nucleotide and nucleic acid metabolic process;primary metabolic process;
comp192056_c3;	SPU_004695	amino acid and derivative metabolic process;amino acid metabolic process;metabolic process;primary metabolic process;
comp204776_c1;	SPU_004700	metabolic process;primary metabolic process;protein complex assembly;protein folding;protein metabolic process;
comp205017_c2;	SPU_004704	cation transport;ion transport;transport;
comp206545_c2;	SPU_004705	cellular component organization and biogenesis;cellular process;establishment and/or maintenance of chromatin architecture;metabolic process;nucleobase, nucleoside, nucleotide and nucleic acid metabolic process;organelle organization and biogenesis;primary metabolic process;
comp181756_c0;	SPU_004708	G-protein coupled receptor protein signaling pathway;cell communication;cell surface receptor linked signal transduction;cell-cell signaling;cellular process;nerve-nerve synaptic transmission;neurological system process;signal transduction;synaptic transmission;system process;
comp192512_c0;comp192512_c2;comp192512_c3;comp192512_c5;comp209100_c0;	SPU_004710	cell adhesion;cell communication;cell-cell adhesion;cell-matrix adhesion;cellular process;metabolic process;primary metabolic process;protein metabolic process;proteolysis;signal transduction;
comp208837_c2;	SPU_004712	metabolic process;primary metabolic process;protein metabolic process;translation;
comp199648_c1;	SPU_004717	cell communication;cell surface receptor linked signal transduction;cellular process;intracellular signaling cascade;signal transduction;
comp200684_c0;	SPU_004718	metabolic process;primary metabolic process;protein metabolic process;translation;
comp195030_c1;comp195030_c2;comp195030_c6;	SPU_004719	cell communication;cellular process;metabolic process;primary metabolic process;protein amino acid glycosylation;protein metabolic process;protein modification process;signal transduction;
comp184770_c3;	SPU_004726	G-protein coupled receptor protein signaling pathway;cell adhesion;cell communication;cell surface receptor linked signal transduction;cellular process;neurological system process;sensory perception;signal transduction;system process;visual perception;
comp201910_c17;	SPU_004735	DNA metabolic process;DNA recombination;DNA repair;cellular component organization and biogenesis;cellular process;establishment and/or maintenance of chromatin architecture;metabolic process;nucleobase, nucleoside, nucleotide and nucleic acid metabolic process;organelle organization and biogenesis;primary metabolic process;regulation of transcription from RNA polymerase II promoter;transcription…
comp201454_c7;	SPU_004740	carbohydrate metabolic process;carbohydrate transport;immune system process;metabolic process;primary metabolic process;transport;
comp196878_c0;comp196878_c1;comp196878_c6;	SPU_004746	angiogenesis;apoptosis;cell adhesion;cell communication;cell cycle;cell motility;cell surface receptor linked signal transduction;cell-cell adhesion;cell-cell signaling;cell-matrix adhesion;cellular process;developmental process;ectoderm development;immune system process;induction of apoptosis;mesoderm development;metabolic process;muscle contraction;muscle development;nervous system development;…
comp196878_c2;comp196878_c7;	SPU_004747	cell communication;cell surface receptor linked signal transduction;cellular process;metabolic process;primary metabolic process;protein amino acid phosphorylation;protein metabolic process;protein modification process;signal transduction;transmembrane receptor protein tyrosine kinase signaling pathway;
comp204324_c3;	SPU_004750	fatty acid metabolic process;immune system process;lipid metabolic process;lipid transport;metabolic process;primary metabolic process;
comp207560_c1;	SPU_004751	cation transport;cellular calcium ion homeostasis;homeostatic process;ion transport;lipid metabolic process;lipid transport;metabolic process;primary metabolic process;transport;
comp203326_c0;	SPU_004757	metabolic process;primary metabolic process;protein metabolic process;tRNA aminoacylation for protein translation;translation;
comp191532_c0;comp191532_c1;comp191532_c10;comp191532_c8;	SPU_004758	blood coagulation;cell adhesion;cell communication;cell-cell adhesion;cellular process;complement activation;immune response;immune system process;metabolic process;primary metabolic process;protein metabolic process;proteolysis;response to external stimulus;response to stimulus;signal transduction;
comp194165_c3;comp194165_c6;	SPU_004759	G-protein coupled receptor protein signaling pathway;I-kappaB kinase/NF-kappaB cascade;MAPKKK cascade;cell adhesion;cell communication;cell surface receptor linked signal transduction;cell-cell signaling;cellular process;endocytosis;intracellular protein transport;intracellular signaling cascade;neurological system process;protein transport;receptor-mediated endocytosis;signal transduction;synapt…
comp201311_c6;	SPU_004765	blood circulation;cell communication;cell surface receptor linked signal transduction;cellular process;metabolic process;primary metabolic process;protein metabolic process;proteolysis;regulation of biological process;regulation of vasoconstriction;signal transduction;system process;
comp203914_c3;	SPU_004769	amino acid and derivative metabolic process;amino acid biosynthetic process;amino acid metabolic process;metabolic process;nitrogen compound metabolic process;primary metabolic process;
comp205330_c0;	SPU_004771	carbohydrate metabolic process;cholesterol metabolic process;glycogen metabolic process;lipid metabolic process;metabolic process;polysaccharide metabolic process;primary metabolic process;steroid metabolic process;
comp202793_c1;	SPU_004774	antigen processing and presentation;antigen processing and presentation of peptide or polysaccharide antigen via MHC class II;cellular defense response;immune system process;metabolic process;nucleobase, nucleoside, nucleotide and nucleic acid metabolic process;primary metabolic process;response to stimulus;
comp202705_c3;	SPU_004776	cell communication;cellular component organization and biogenesis;cellular process;establishment and/or maintenance of chromatin architecture;intracellular signaling cascade;metabolic process;nucleobase, nucleoside, nucleotide and nucleic acid metabolic process;organelle organization and biogenesis;primary metabolic process;regulation of transcription from RNA polymerase II promoter;signal transd…
comp200481_c0;comp200481_c3;comp200481_c4;comp200481_c6;comp200481_c8;comp200481_c9;	SPU_004778	intracellular protein transport;metabolic process;primary metabolic process;protein targeting;protein transport;transport;vesicle-mediated transport;
comp194305_c5;	SPU_004781	metabolic process;nucleobase, nucleoside, nucleotide and nucleic acid metabolic process;primary metabolic process;transcription;transcription from RNA polymerase II promoter;
comp200232_c2;	SPU_004783	metabolic process;nucleobase, nucleoside, nucleotide and nucleic acid metabolic process;primary metabolic process;
comp192176_c0;comp208012_c5;	SPU_004785	cell communication;cell-cell signaling;cellular process;intracellular protein transport;intracellular signaling cascade;neurological system process;neurotransmitter secretion;protein transport;signal transduction;synaptic transmission;system process;transport;vesicle-mediated transport;
comp201979_c0;	SPU_004786	DNA metabolic process;DNA replication;RNA metabolic process;cell cycle;cellular process;developmental process;ectoderm development;mRNA 3'-end processing;mRNA polyadenylation;mRNA processing;metabolic process;nervous system development;nuclear mRNA splicing, via spliceosome;nucleobase, nucleoside, nucleotide and nucleic acid metabolic process;primary metabolic process;protein metabolic process;sy…
comp193050_c0;comp193050_c1;comp193050_c3;	SPU_004788	endocytosis;intracellular protein transport;protein transport;transport;vesicle-mediated transport;
comp198046_c4;	SPU_004789	carbohydrate metabolic process;cell communication;cell cycle;cell surface receptor linked signal transduction;cellular process;developmental process;ectoderm development;embryonic development;glycogen metabolic process;intracellular signaling cascade;mesoderm development;metabolic process;mitosis;nervous system development;pattern specification process;polysaccharide metabolic process;primary met…
comp192669_c1;	SPU_004795	carbohydrate metabolic process;metabolic process;primary metabolic process;
comp201290_c3;	SPU_004796	amino acid and derivative metabolic process;amino acid metabolic process;metabolic process;primary metabolic process;
comp191461_c0;	SPU_004797	coenzyme metabolic process;metabolic process;
comp192669_c2;comp195512_c10;	SPU_004798	carbohydrate metabolic process;metabolic process;primary metabolic process;
comp207781_c5;	SPU_004802	metabolic process;nucleobase, nucleoside, nucleotide and nucleic acid metabolic process;primary metabolic process;regulation of transcription from RNA polymerase II promoter;transcription;transcription from RNA polymerase II promoter;
comp204391_c3;	SPU_004806	metabolic process;nucleobase, nucleoside, nucleotide and nucleic acid metabolic process;primary metabolic process;regulation of transcription from RNA polymerase II promoter;transcription;transcription from RNA polymerase II promoter;
comp204391_c2;comp204391_c4;	SPU_004807	metabolic process;nucleobase, nucleoside, nucleotide and nucleic acid metabolic process;primary metabolic process;regulation of transcription from RNA polymerase II promoter;transcription;transcription from RNA polymerase II promoter;
comp204015_c0;comp204015_c1;	SPU_004809	apoptosis;cell communication;cell surface receptor linked signal transduction;cellular process;endocytosis;intracellular protein transport;intracellular signaling cascade;lipid metabolic process;metabolic process;negative regulation of apoptosis;phosphate metabolic process;phospholipid metabolic process;primary metabolic process;protein targeting;protein transport;signal transduction;transmembran…
comp172761_c0;comp189335_c12;comp193102_c2;comp193874_c1;comp194437_c6;comp196735_c8;comp200041_c3;comp201013_c5;comp201013_c8;comp202822_c3;comp202822_c5;comp203507_c4;comp204928_c3;comp207133_c1;comp207133_c4;comp208581_c2;	SPU_004811	metabolic process;nucleobase, nucleoside, nucleotide and nucleic acid metabolic process;primary metabolic process;protein metabolic process;proteolysis;transcription;transcription, RNA-dependent;
comp189745_c0;	SPU_004813	cation transport;ion transport;lipid metabolic process;lipid transport;metabolic process;nucleobase, nucleoside, nucleotide and nucleic acid metabolic process;nucleobase, nucleoside, nucleotide and nucleic acid transport;phosphate metabolic process;phosphate transport;primary metabolic process;transport;
comp205479_c2;	SPU_004821	metabolic process;nucleobase, nucleoside, nucleotide and nucleic acid metabolic process;primary metabolic process;transcription;transcription from RNA polymerase II promoter;
comp205284_c0;	SPU_004823	generation of precursor metabolites and energy;oxidative phosphorylation;respiratory electron transport chain;
comp198423_c4;	SPU_004825	carbohydrate metabolic process;metabolic process;nucleobase, nucleoside, nucleotide and nucleic acid metabolic process;primary metabolic process;purine base metabolic process;pyrimidine base metabolic process;
comp200502_c0;	SPU_004826	blood circulation;cation transport;cell communication;cell-cell signaling;cellular process;ion transport;nerve-nerve synaptic transmission;neurological system process;regulation of biological process;regulation of vasoconstriction;sensory perception;sensory perception of pain;sensory perception of sound;signal transduction;synaptic transmission;system process;transport;
comp198927_c1;comp198927_c5;	SPU_004827	anatomical structure morphogenesis;carbohydrate metabolic process;carbohydrate transport;cell communication;cell-cell signaling;cellular component organization and biogenesis;cellular process;cellular structure morphogenesis;developmental process;metabolic process;neurological system process;primary metabolic process;synaptic transmission;system process;transport;
comp192452_c6;	SPU_004830	JAK-STAT cascade;carbohydrate metabolic process;carbohydrate transport;cell adhesion;cell communication;cell cycle;cell motility;cell surface receptor linked signal transduction;cell-cell adhesion;cellular process;developmental process;ectoderm development;embryonic development;female gamete generation;gamete generation;immune system process;intracellular signaling cascade;mesoderm development;me…
comp187056_c0;comp187056_c1;	SPU_004837	G-protein coupled receptor protein signaling pathway;cell adhesion;cell communication;cell surface receptor linked signal transduction;cellular process;neurological system process;sensory perception;signal transduction;system process;visual perception;
comp190825_c0;comp190825_c1;	SPU_004840	metabolic process;primary metabolic process;protein metabolic process;translation;
comp201792_c0;comp201792_c1;	SPU_004841	cell communication;cell-cell signaling;cellular process;neurological system process;signal transduction;system process;
comp202175_c3;	SPU_004843	developmental process;metabolic process;nucleobase, nucleoside, nucleotide and nucleic acid metabolic process;pattern specification process;primary metabolic process;regulation of transcription from RNA polymerase II promoter;segment specification;transcription;transcription from RNA polymerase II promoter;
comp190236_c1;comp198457_c12;	SPU_004845	cell adhesion;cell communication;cell motility;cell-cell adhesion;cell-cell signaling;cellular process;developmental process;ectoderm development;immune system process;metabolic process;nervous system development;nucleobase, nucleoside, nucleotide and nucleic acid metabolic process;primary metabolic process;regulation of transcription from RNA polymerase II promoter;signal transduction;system dev…
comp178986_c1;comp79125_c0;	SPU_004849	transport;
comp200815_c2;	SPU_004854	apoptosis;carbohydrate metabolic process;metabolic process;primary metabolic process;
comp206848_c1;	SPU_004857	RNA localization;RNA metabolic process;developmental process;ectoderm development;localization;mRNA processing;metabolic process;nervous system development;nuclear mRNA splicing, via spliceosome;nucleobase, nucleoside, nucleotide and nucleic acid metabolic process;primary metabolic process;system development;transcription;transcription from RNA polymerase II promoter;
comp195571_c1;	SPU_004858	metabolic process;nucleobase, nucleoside, nucleotide and nucleic acid metabolic process;primary metabolic process;regulation of transcription from RNA polymerase II promoter;transcription;transcription from RNA polymerase II promoter;
comp199386_c5;	SPU_004860	RNA metabolic process;mRNA processing;metabolic process;nuclear mRNA splicing, via spliceosome;nucleobase, nucleoside, nucleotide and nucleic acid metabolic process;primary metabolic process;
comp201928_c0;comp201928_c5;	SPU_004862	asymmetric protein localization;cellular process;intracellular protein transport;localization;protein localization;protein targeting;protein transport;transport;
comp203305_c7;	SPU_004863	anatomical structure morphogenesis;cellular component organization and biogenesis;cellular process;cellular structure morphogenesis;developmental process;intracellular protein transport;metabolic process;primary metabolic process;protein folding;protein metabolic process;protein transport;transport;vesicle-mediated transport;
comp204102_c1;	SPU_004865	cell cycle;cellular process;meiosis;
comp192673_c8;comp192673_c9;	SPU_004866	endocytosis;intracellular protein transport;protein transport;transport;vesicle-mediated transport;
comp201810_c4;comp201810_c5;	SPU_004868	cell cycle;cellular process;
comp198512_c4;	SPU_004869	blood coagulation;cell adhesion;cell communication;cell surface receptor linked signal transduction;cell-cell adhesion;cellular defense response;cellular process;endocytosis;immune system process;intracellular protein transport;macrophage activation;protein transport;receptor-mediated endocytosis;response to external stimulus;response to stimulus;signal transduction;transport;vesicle-mediated tra…
comp207724_c0;	SPU_004875	carbohydrate metabolic process;metabolic process;primary metabolic process;
comp205887_c3;	SPU_004887	metabolic process;primary metabolic process;protein folding;protein metabolic process;
comp203778_c2;	SPU_004892	amino acid and derivative metabolic process;amino acid biosynthetic process;amino acid metabolic process;immune system process;metabolic process;primary metabolic process;response to stimulus;response to toxin;
comp201697_c0;	SPU_004893	RNA metabolic process;metabolic process;nucleobase, nucleoside, nucleotide and nucleic acid metabolic process;primary metabolic process;tRNA metabolic process;
comp187418_c1;comp187418_c10;comp187418_c12;comp187418_c15;comp187418_c16;comp187418_c17;comp187418_c3;comp187418_c6;comp187418_c7;	SPU_004895	cell adhesion;cell communication;cell motility;cell-cell adhesion;cell-cell signaling;cellular process;developmental process;ectoderm development;immune system process;metabolic process;nervous system development;nucleobase, nucleoside, nucleotide and nucleic acid metabolic process;primary metabolic process;regulation of transcription from RNA polymerase II promoter;signal transduction;system dev…
comp206289_c5;	SPU_004897	metabolic process;primary metabolic process;protein metabolic process;proteolysis;
comp197548_c1;	SPU_004901	RNA metabolic process;mRNA processing;metabolic process;nuclear mRNA splicing, via spliceosome;nucleobase, nucleoside, nucleotide and nucleic acid metabolic process;primary metabolic process;
comp203538_c3;comp203538_c8;	SPU_004902	metabolic process;primary metabolic process;protein metabolic process;proteolysis;
comp195749_c6;comp195749_c9;	SPU_004911	amino acid and derivative metabolic process;amino acid catabolic process;amino acid metabolic process;coenzyme metabolic process;metabolic process;primary metabolic process;vitamin biosynthetic process;vitamin metabolic process;
comp197155_c0;comp197155_c8;	SPU_004912	metabolic process;nucleobase, nucleoside, nucleotide and nucleic acid metabolic process;primary metabolic process;protein metabolic process;translation;
comp193696_c0;comp193696_c5;comp193696_c6;	SPU_004913	metabolic process;primary metabolic process;protein metabolic process;proteolysis;
comp204704_c3;	SPU_004915	apoptosis;cell communication;cellular process;signal transduction;
comp195739_c3;	SPU_004918	metabolic process;nucleobase, nucleoside, nucleotide and nucleic acid metabolic process;primary metabolic process;transcription;transcription from RNA polymerase II promoter;
comp192167_c1;comp192167_c10;comp192167_c4;comp192167_c5;	SPU_004923	acyl-CoA metabolic process;coenzyme metabolic process;fatty acid beta-oxidation;fatty acid metabolic process;generation of precursor metabolites and energy;lipid metabolic process;metabolic process;nitrogen compound metabolic process;primary metabolic process;respiratory electron transport chain;
comp190869_c0;comp190869_c2;	SPU_004924	G-protein coupled receptor protein signaling pathway;cell communication;cell surface receptor linked signal transduction;cell-cell signaling;cellular process;signal transduction;
comp196292_c10;	SPU_004934	anatomical structure morphogenesis;cell cycle;cell motility;cellular component organization and biogenesis;cellular process;cellular structure morphogenesis;chromosome segregation;developmental process;fertilization;gamete generation;intracellular protein transport;mitosis;protein transport;reproduction;spermatogenesis;transport;vesicle-mediated transport;
comp195608_c6;	SPU_004936	carbohydrate metabolic process;lipid metabolic process;metabolic process;phospholipid metabolic process;polysaccharide metabolic process;primary metabolic process;sulfur metabolic process;
comp189417_c3;	SPU_004937	anion transport;ion transport;transport;
comp204403_c0;	SPU_004939	anatomical structure morphogenesis;cell cycle;cellular component organization and biogenesis;cellular process;cellular structure morphogenesis;chromosome segregation;cytokinesis;developmental process;intracellular protein transport;meiosis;mitosis;protein transport;transport;vesicle-mediated transport;
comp201876_c6;	SPU_004940	anatomical structure morphogenesis;cell adhesion;cellular component organization and biogenesis;cellular process;cellular structure morphogenesis;developmental process;dorsal/ventral axis specification;fertilization;neurological system process;pattern specification process;reproduction;sensory perception;system process;
comp195536_c10;	SPU_004942	cell cycle;cellular component organization and biogenesis;cellular process;establishment and/or maintenance of chromatin architecture;general transcription from RNA polymerase II promoter;metabolic process;nucleobase, nucleoside, nucleotide and nucleic acid metabolic process;organelle organization and biogenesis;primary metabolic process;regulation of transcription from RNA polymerase II promoter…
comp197456_c3;comp197456_c5;	SPU_004944	carbohydrate metabolic process;cholesterol metabolic process;lipid metabolic process;metabolic process;monosaccharide metabolic process;primary metabolic process;protein amino acid phosphorylation;protein metabolic process;protein modification process;steroid metabolic process;
comp192714_c3;comp192714_c5;comp192714_c8;comp192714_c9;comp200249_c3;	SPU_004945	blood coagulation;cell adhesion;cell communication;cell surface receptor linked signal transduction;cell-cell adhesion;cellular defense response;cellular process;endocytosis;immune system process;intracellular protein transport;macrophage activation;protein transport;receptor-mediated endocytosis;response to external stimulus;response to stimulus;signal transduction;transport;vesicle-mediated tra…
comp203164_c2;	SPU_004954	cell communication;cellular process;metabolic process;primary metabolic process;protein metabolic process;protein modification process;signal transduction;
comp202385_c10;	SPU_004957	G-protein coupled receptor protein signaling pathway;cell adhesion;cell communication;cell surface receptor linked signal transduction;cellular process;neurological system process;sensory perception;signal transduction;system process;visual perception;
comp192561_c15;	SPU_004958	endocytosis;intracellular protein transport;protein targeting;protein transport;transport;vesicle-mediated transport;
comp194184_c11;comp194184_c12;comp194245_c0;comp194245_c5;	SPU_004964	cell communication;cell cycle;cellular process;intracellular signaling cascade;metabolic process;mitosis;muscle contraction;neurological system process;primary metabolic process;protein amino acid phosphorylation;protein metabolic process;protein modification process;signal transduction;system process;
comp196613_c0;	SPU_004969	DNA metabolic process;DNA replication;RNA metabolic process;cell cycle;cellular process;developmental process;ectoderm development;mRNA 3'-end processing;mRNA polyadenylation;mRNA processing;metabolic process;nervous system development;neurological system process;nuclear mRNA splicing, via spliceosome;nucleobase, nucleoside, nucleotide and nucleic acid metabolic process;primary metabolic process;…
comp200806_c0;	SPU_004975	calcium-mediated signaling;cell communication;cellular process;immune system process;intracellular signaling cascade;metabolic process;primary metabolic process;protein amino acid phosphorylation;protein metabolic process;protein modification process;response to stimulus;response to stress;signal transduction;
comp193234_c13;comp194913_c16;comp199715_c12;	SPU_004976	metabolic process;nucleobase, nucleoside, nucleotide and nucleic acid metabolic process;primary metabolic process;protein metabolic process;proteolysis;transcription;transcription, RNA-dependent;
comp198347_c1;	SPU_004982	G-protein coupled receptor protein signaling pathway;cell communication;cell surface receptor linked signal transduction;cellular process;signal transduction;
comp194636_c0;comp194636_c2;	SPU_004983	anatomical structure morphogenesis;cell adhesion;cellular component organization and biogenesis;cellular process;cellular structure morphogenesis;developmental process;dorsal/ventral axis specification;fertilization;neurological system process;pattern specification process;reproduction;sensory perception;system process;
comp202820_c1;	SPU_004986	developmental process;dorsal/ventral axis specification;ectoderm development;embryonic development;mesoderm development;metabolic process;muscle development;nervous system development;nucleobase, nucleoside, nucleotide and nucleic acid metabolic process;pattern specification process;primary metabolic process;regulation of transcription from RNA polymerase II promoter;segment specification;skeleta…
comp117347_c0;comp129140_c0;	SPU_004996	metabolic process;primary metabolic process;protein metabolic process;translation;
comp202078_c2;	SPU_005009	cell communication;cell cycle;cellular process;generation of precursor metabolites and energy;intracellular signaling cascade;metabolic process;nucleobase, nucleoside, nucleotide and nucleic acid metabolic process;primary metabolic process;protein metabolic process;protein modification process;proteolysis;respiratory electron transport chain;signal transduction;transcription;transcription from RN…
comp189715_c2;comp193758_c4;	SPU_005013	cell adhesion;cell communication;cell-matrix adhesion;cellular process;signal transduction;
comp205880_c0;comp205880_c3;	SPU_005014	apoptosis;cell adhesion;cell communication;cell-cell adhesion;cellular defense response;cellular process;extracellular transport;immune system process;macrophage activation;metabolic process;negative regulation of apoptosis;neurological system process;primary metabolic process;protein metabolic process;proteolysis;response to stimulus;signal transduction;system process;transport;
comp208799_c1;	SPU_005017	blood coagulation;immune system process;lipid metabolic process;lipid transport;metabolic process;phospholipid metabolic process;primary metabolic process;response to external stimulus;response to stimulus;transport;
comp198221_c2;comp205593_c2;	SPU_005032	calcium-mediated signaling;cell communication;cell cycle;cell motility;cellular process;intracellular signaling cascade;signal transduction;
comp184878_c1;	SPU_005033	calcium-mediated signaling;cell communication;cell cycle;cell motility;cellular process;intracellular signaling cascade;signal transduction;
comp193148_c18;comp197436_c3;	SPU_005035	metabolic process;nucleobase, nucleoside, nucleotide and nucleic acid metabolic process;primary metabolic process;regulation of transcription from RNA polymerase II promoter;transcription;transcription from RNA polymerase II promoter;
comp189820_c4;	SPU_005038	RNA metabolic process;cell cycle;cellular process;mRNA processing;meiosis;metabolic process;nuclear mRNA splicing, via spliceosome;nucleobase, nucleoside, nucleotide and nucleic acid metabolic process;primary metabolic process;
comp206121_c2;	SPU_005044	apoptosis;
comp194391_c9;	SPU_005054	carbohydrate metabolic process;lipid metabolic process;metabolic process;phospholipid metabolic process;polysaccharide metabolic process;primary metabolic process;sulfur metabolic process;
comp190259_c4;	SPU_005055	JAK-STAT cascade;carbohydrate metabolic process;carbohydrate transport;cell adhesion;cell communication;cell cycle;cell motility;cell surface receptor linked signal transduction;cell-cell adhesion;cellular process;developmental process;ectoderm development;embryonic development;female gamete generation;gamete generation;immune system process;intracellular signaling cascade;mesoderm development;me…
comp200054_c0;	SPU_005058	RNA metabolic process;metabolic process;nucleobase, nucleoside, nucleotide and nucleic acid metabolic process;primary metabolic process;protein metabolic process;rRNA metabolic process;translation;
comp200735_c1;	SPU_005061	intracellular protein transport;protein transport;transport;vesicle-mediated transport;
comp194904_c0;comp194904_c10;comp194904_c4;	SPU_005062	protein modification process;
comp207148_c0;	SPU_005063	RNA metabolic process;metabolic process;nucleobase, nucleoside, nucleotide and nucleic acid metabolic process;primary metabolic process;protein amino acid phosphorylation;protein metabolic process;protein modification process;rRNA metabolic process;
comp192684_c0;comp192684_c1;comp192684_c2;	SPU_005070	metabolic process;primary metabolic process;protein metabolic process;tRNA aminoacylation for protein translation;translation;
comp208403_c0;comp208403_c1;	SPU_005083	carbohydrate metabolic process;cell communication;cellular process;immune system process;metabolic process;polysaccharide metabolic process;primary metabolic process;protein metabolic process;protein modification process;signal transduction;sulfur metabolic process;
comp194492_c0;comp194492_c3;comp194492_c4;	SPU_005096	RNA metabolic process;mRNA processing;metabolic process;nuclear mRNA splicing, via spliceosome;nucleobase, nucleoside, nucleotide and nucleic acid metabolic process;primary metabolic process;
comp206149_c4;comp206149_c5;	SPU_005097	G-protein coupled receptor protein signaling pathway;blood circulation;cell communication;cell surface receptor linked signal transduction;cell-cell signaling;cellular process;neurological system process;signal transduction;system process;
comp196056_c1;comp196056_c4;comp196056_c6;	SPU_005099	gamete generation;intracellular protein transport;lipid metabolic process;metabolic process;phospholipid metabolic process;primary metabolic process;protein transport;reproduction;spermatogenesis;transport;vesicle-mediated transport;
comp204479_c3;	SPU_005104	RNA metabolic process;metabolic process;nucleobase, nucleoside, nucleotide and nucleic acid metabolic process;primary metabolic process;tRNA metabolic process;
comp204053_c0;	SPU_005107	apoptosis;cell cycle;cellular process;chromosome segregation;developmental process;dorsal/ventral axis specification;embryonic development;meiosis;metabolic process;mitosis;negative regulation of apoptosis;pattern specification process;primary metabolic process;protein metabolic process;protein modification process;proteolysis;
comp206855_c1;	SPU_005115	blood coagulation;cell adhesion;cell communication;cell surface receptor linked signal transduction;cell-cell adhesion;cellular defense response;cellular process;endocytosis;immune system process;intracellular protein transport;macrophage activation;protein transport;receptor-mediated endocytosis;response to external stimulus;response to stimulus;signal transduction;transport;vesicle-mediated tra…
comp205767_c0;	SPU_005117	intracellular protein transport;nuclear transport;protein transport;transport;
comp194721_c0;	SPU_005119	metabolic process;nucleobase, nucleoside, nucleotide and nucleic acid metabolic process;nucleobase, nucleoside, nucleotide and nucleic acid transport;primary metabolic process;purine base metabolic process;transport;vitamin transport;
comp200512_c4;	SPU_005123	cell communication;cell-cell signaling;cellular process;exocytosis;intracellular protein transport;lysosomal transport;neurological system process;neurotransmitter secretion;protein transport;synaptic transmission;synaptic vesicle exocytosis;system process;transport;vesicle-mediated transport;
comp206900_c1;	SPU_005124	DNA metabolic process;DNA recombination;DNA repair;cellular component organization and biogenesis;cellular process;establishment and/or maintenance of chromatin architecture;metabolic process;nucleobase, nucleoside, nucleotide and nucleic acid metabolic process;organelle organization and biogenesis;primary metabolic process;regulation of transcription from RNA polymerase II promoter;transcription…
comp207820_c15;	SPU_005131	G-protein coupled receptor protein signaling pathway;anion transport;cation transport;cell communication;cell-cell signaling;cellular process;developmental process;ectoderm development;ion transport;muscle contraction;nerve-nerve synaptic transmission;nervous system development;neurological system process;neuromuscular synaptic transmission;signal transduction;synaptic transmission;system develop…
comp200929_c10;comp200929_c3;comp200929_c4;comp200929_c5;comp200929_c8;	SPU_005132	G-protein coupled receptor protein signaling pathway;cell adhesion;cell communication;cell surface receptor linked signal transduction;cellular process;neurological system process;sensory perception;signal transduction;system process;visual perception;
comp193475_c1;	SPU_005136	DNA recombination;
comp202049_c0;comp202049_c1;comp202049_c2;comp202049_c3;comp202049_c5;comp202049_c6;	SPU_005151	anatomical structure morphogenesis;cell motility;cellular component organization and biogenesis;cellular process;cellular structure morphogenesis;developmental process;
comp193366_c5;	SPU_005152	metabolic process;
comp196869_c6;	SPU_005154	apoptosis;cell adhesion;cell communication;cell-cell adhesion;cellular defense response;cellular process;extracellular transport;immune system process;macrophage activation;metabolic process;negative regulation of apoptosis;neurological system process;primary metabolic process;protein metabolic process;proteolysis;response to stimulus;signal transduction;system process;transport;
comp197936_c0;	SPU_005157	metabolic process;
comp182131_c0;comp190529_c0;comp190529_c1;comp190529_c10;comp190529_c11;comp190529_c13;comp190529_c3;comp190529_c6;comp190529_c7;comp190529_c8;	SPU_005167	anatomical structure morphogenesis;asymmetric protein localization;blood circulation;cell adhesion;cell communication;cell-cell adhesion;cellular component organization and biogenesis;cellular process;cellular structure morphogenesis;defense response to bacterium;developmental process;ectoderm development;endocytosis;homeostatic process;immune system process;intracellular protein transport;locali…
comp192030_c1;	SPU_005169	cell adhesion;cell communication;cell-cell adhesion;cell-cell signaling;cellular process;developmental process;ectoderm development;lipid metabolic process;metabolic process;nervous system development;neurological system process;neuromuscular synaptic transmission;primary metabolic process;signal transduction;synaptic transmission;system development;system process;vitamin metabolic process;
comp193765_c3;	SPU_005170	angiogenesis;developmental process;ectoderm development;embryonic development;female gamete generation;gamete generation;gut mesoderm development;mesoderm development;metabolic process;muscle development;nervous system development;nucleobase, nucleoside, nucleotide and nucleic acid metabolic process;pattern specification process;primary metabolic process;regulation of transcription from RNA polym…
comp203533_c0;comp205464_c5;	SPU_005174	cell communication;cell cycle;cell-cell signaling;cellular process;exocytosis;intracellular protein transport;metabolic process;neurological system process;neurotransmitter secretion;primary metabolic process;protein folding;protein metabolic process;protein modification process;protein transport;synaptic transmission;transport;vesicle-mediated transport;
comp182510_c0;comp208537_c15;	SPU_005177	cell communication;cell surface receptor linked signal transduction;cellular process;developmental process;dorsal/ventral axis specification;female gamete generation;gamete generation;lipid metabolic process;metabolic process;pattern specification process;primary metabolic process;protein amino acid glycosylation;protein metabolic process;protein modification process;reproduction;signal transduct…
comp187574_c5;	SPU_005178	G-protein coupled receptor protein signaling pathway;cell communication;cell surface receptor linked signal transduction;cell-cell signaling;cellular process;defense response to bacterium;exocytosis;immune response;immune system process;intracellular protein transport;neurological system process;neurotransmitter secretion;protein transport;response to stimulus;response to stress;signal transducti…
comp193264_c3;	SPU_005183	amino acid and derivative metabolic process;amino acid catabolic process;amino acid metabolic process;generation of precursor metabolites and energy;lipid metabolic process;metabolic process;primary metabolic process;protein metabolic process;respiratory electron transport chain;
comp199823_c2;	SPU_005187	anatomical structure morphogenesis;asymmetric protein localization;blood circulation;cell adhesion;cell communication;cell-cell adhesion;cellular component organization and biogenesis;cellular process;cellular structure morphogenesis;defense response to bacterium;developmental process;ectoderm development;endocytosis;homeostatic process;immune system process;intracellular protein transport;locali…
comp201054_c1;comp201054_c3;	SPU_005192	G-protein coupled receptor protein signaling pathway;cell communication;cell surface receptor linked signal transduction;cellular process;lipid metabolic process;metabolic process;phospholipid metabolic process;primary metabolic process;signal transduction;
comp190449_c0;comp207115_c4;comp208307_c1;comp208307_c10;comp208307_c5;comp208307_c9;	SPU_005193	cell communication;cell-cell signaling;cellular process;complement activation;immune response;immune system process;metabolic process;primary metabolic process;protein metabolic process;proteolysis;response to stimulus;signal transduction;
comp192341_c11;	SPU_005194	intracellular protein transport;peroxisomal transport;protein transport;transport;
comp207115_c0;	SPU_005197	intracellular protein transport;metabolic process;nucleobase, nucleoside, nucleotide and nucleic acid metabolic process;primary metabolic process;protein transport;regulation of transcription from RNA polymerase II promoter;transcription;transcription from RNA polymerase II promoter;transport;
comp197040_c1;	SPU_005198	cell adhesion;cell communication;cell-matrix adhesion;cellular process;developmental process;mesoderm development;muscle development;neurological system process;sensory perception;signal transduction;skeletal development;system development;system process;visual perception;
comp196489_c2;	SPU_005200	cell adhesion;cellular process;reproduction;
comp206357_c0;comp206357_c2;	SPU_005201	carbohydrate metabolic process;generation of precursor metabolites and energy;metabolic process;primary metabolic process;tricarboxylic acid cycle;
comp206684_c1;	SPU_005212	lipid metabolic process;lipid transport;metabolic process;primary metabolic process;transport;
comp198095_c1;comp198095_c6;	SPU_005215	I-kappaB kinase/NF-kappaB cascade;JNK cascade;MAPKKK cascade;anatomical structure morphogenesis;apoptosis;cell adhesion;cell communication;cell cycle;cell surface receptor linked signal transduction;cellular component organization and biogenesis;cellular process;cellular structure morphogenesis;developmental process;embryonic development;female gamete generation;gamete generation;immune system pr…
comp191790_c1;	SPU_005216	cell communication;cellular process;metabolic process;primary metabolic process;protein amino acid glycosylation;protein metabolic process;protein modification process;signal transduction;
comp191675_c9;	SPU_005229	metabolic process;nucleobase, nucleoside, nucleotide and nucleic acid metabolic process;primary metabolic process;regulation of transcription from RNA polymerase II promoter;transcription;transcription from RNA polymerase II promoter;
comp193734_c5;comp193734_c6;	SPU_005237	fatty acid metabolic process;lipid metabolic process;metabolic process;primary metabolic process;
comp186581_c4;	SPU_005239	G-protein coupled receptor protein signaling pathway;cell communication;cell surface receptor linked signal transduction;cellular process;signal transduction;
comp195797_c6;	SPU_005241	carbohydrate metabolic process;metabolic process;monosaccharide metabolic process;nucleobase, nucleoside, nucleotide and nucleic acid metabolic process;primary metabolic process;regulation of carbohydrate metabolic process;regulation of transcription from RNA polymerase II promoter;transcription;transcription from RNA polymerase II promoter;
comp196764_c0;	SPU_005246	cation transport;ion transport;transport;
comp206699_c4;	SPU_005251	metabolic process;
comp182425_c0;comp190135_c0;	SPU_005252	metabolic process;primary metabolic process;protein metabolic process;translation;
comp197377_c0;	SPU_005254	JNK cascade;MAPKKK cascade;cell communication;cell surface receptor linked signal transduction;cellular process;intracellular signaling cascade;metabolic process;primary metabolic process;protein amino acid phosphorylation;protein metabolic process;protein modification process;signal transduction;transmembrane receptor protein serine/threonine kinase signaling pathway;
comp207826_c3;comp207826_c6;	SPU_005255	developmental process;heart development;mesoderm development;system development;
comp203246_c5;	SPU_005256	amino acid and derivative metabolic process;amino acid biosynthetic process;amino acid metabolic process;metabolic process;neurological system process;primary metabolic process;sensory perception;system process;visual perception;vitamin biosynthetic process;vitamin metabolic process;
comp199729_c0;	SPU_005258	anatomical structure morphogenesis;cellular component organization and biogenesis;cellular process;cellular structure morphogenesis;developmental process;exocytosis;intracellular protein transport;protein transport;transport;vesicle-mediated transport;
comp196831_c11;comp196831_c12;comp196831_c2;comp196831_c3;comp196831_c8;comp196831_c9;	SPU_005264	cell communication;cellular process;cyclic nucleotide metabolic process;metabolic process;neurological system process;nucleobase, nucleoside, nucleotide and nucleic acid metabolic process;primary metabolic process;sensory perception;signal transduction;system process;visual perception;
comp205247_c1;comp205247_c3;	SPU_005265	cellular component organization and biogenesis;cellular process;establishment and/or maintenance of chromatin architecture;metabolic process;nucleobase, nucleoside, nucleotide and nucleic acid metabolic process;organelle organization and biogenesis;primary metabolic process;
comp201043_c1;comp201043_c3;	SPU_005266	G-protein coupled receptor protein signaling pathway;cell communication;cell surface receptor linked signal transduction;cellular process;cyclic nucleotide metabolic process;immune system process;intracellular signaling cascade;metabolic process;nucleobase, nucleoside, nucleotide and nucleic acid metabolic process;primary metabolic process;signal transduction;
comp205247_c0;	SPU_005269	cation transport;ion transport;lipid metabolic process;lipid transport;metabolic process;nucleobase, nucleoside, nucleotide and nucleic acid metabolic process;nucleobase, nucleoside, nucleotide and nucleic acid transport;phosphate metabolic process;phosphate transport;primary metabolic process;transport;
comp198815_c1;	SPU_005271	G-protein coupled receptor protein signaling pathway;cell surface receptor linked signal transduction;cellular process;exocytosis;intracellular protein transport;neurological system process;neurotransmitter secretion;protein transport;signal transduction;synaptic vesicle exocytosis;system process;transport;vesicle-mediated transport;
comp206203_c4;	SPU_005273	carbohydrate metabolic process;metabolic process;polysaccharide metabolic process;primary metabolic process;protein amino acid glycosylation;protein metabolic process;protein modification process;
comp192818_c8;	SPU_005274	lipid metabolic process;metabolic process;primary metabolic process;
comp199042_c1;	SPU_005275	RNA metabolic process;mRNA transcription;metabolic process;nucleobase, nucleoside, nucleotide and nucleic acid metabolic process;primary metabolic process;transcription;transcription from RNA polymerase II promoter;
comp195123_c2;	SPU_005277	metabolic process;phosphate metabolic process;primary metabolic process;protein amino acid phosphorylation;protein metabolic process;protein modification process;
comp191615_c6;	SPU_005279	I-kappaB kinase/NF-kappaB cascade;JNK cascade;MAPKKK cascade;apoptosis;cell communication;cell surface receptor linked signal transduction;cellular process;cytokine and chemokine mediated signaling pathway;developmental process;immune system process;induction of apoptosis;intracellular signaling cascade;mesoderm development;signal transduction;skeletal development;system development;
comp198060_c3;	SPU_005290	amino acid and derivative metabolic process;amino acid metabolic process;amino acid transport;metabolic process;primary metabolic process;transport;
comp198164_c2;	SPU_005292	gamete generation;reproduction;spermatogenesis;
comp199279_c1;	SPU_005295	cell communication;cell surface receptor linked signal transduction;cellular process;signal transduction;
comp187592_c0;comp199295_c3;	SPU_005296	cation transport;generation of precursor metabolites and energy;ion transport;metabolic process;nucleobase, nucleoside, nucleotide and nucleic acid metabolic process;primary metabolic process;purine base metabolic process;respiratory electron transport chain;transport;
comp204166_c1;	SPU_005298	cell communication;cellular process;developmental process;embryonic development;intracellular signaling cascade;signal transduction;
comp192706_c0;comp192706_c1;comp192706_c2;comp192706_c5;comp192706_c6;comp192706_c8;comp192706_c9;comp194127_c5;	SPU_005300	carbohydrate metabolic process;extracellular transport;immune system process;ion transport;metabolic process;neurological system process;primary metabolic process;response to pheromone;response to stimulus;response to toxin;sensory perception;system process;transport;
comp201863_c1;	SPU_005303	cell motility;cellular process;
comp201774_c1;	SPU_005308	cell communication;cell-cell signaling;cellular process;endocytosis;intracellular protein transport;neurological system process;neurotransmitter secretion;protein transport;receptor-mediated endocytosis;signal transduction;synaptic transmission;system process;transport;vesicle-mediated transport;
comp192197_c2;comp193821_c6;comp193821_c8;comp206305_c0;comp206305_c5;	SPU_005309	cell cycle;cell motility;cellular process;mitosis;
comp198291_c0;	SPU_005311	RNA localization;anterior/posterior axis specification;apoptosis;cell cycle;cellular process;developmental process;gamete generation;immune response;immune system process;localization;metabolic process;neurological system process;nucleobase, nucleoside, nucleotide and nucleic acid metabolic process;pattern specification process;primary metabolic process;protein metabolic process;purine base metab…
comp199856_c0;comp199856_c12;comp199856_c3;comp199856_c4;comp208595_c6;comp208595_c8;	SPU_005313	metabolic process;primary metabolic process;protein metabolic process;translation;
comp202814_c4;	SPU_005318	anatomical structure morphogenesis;cellular component organization and biogenesis;cellular process;cellular structure morphogenesis;developmental process;ion transport;transport;
comp199981_c3;	SPU_005321	metabolic process;nucleobase, nucleoside, nucleotide and nucleic acid metabolic process;primary metabolic process;regulation of transcription from RNA polymerase II promoter;transcription;transcription from RNA polymerase II promoter;transcription initiation from RNA polymerase II promoter;
comp190923_c1;comp190923_c3;comp190923_c4;comp190923_c6;comp190923_c8;	SPU_005335	apoptosis;metabolic process;nucleobase, nucleoside, nucleotide and nucleic acid metabolic process;primary metabolic process;
comp173797_c1;comp176372_c0;comp192050_c3;comp192187_c6;comp200679_c0;comp200679_c1;comp208137_c2;	SPU_005336	metabolic process;nucleobase, nucleoside, nucleotide and nucleic acid metabolic process;primary metabolic process;protein metabolic process;proteolysis;transcription;transcription, RNA-dependent;
comp199175_c6;	SPU_005338	metabolic process;primary metabolic process;protein metabolic process;tRNA aminoacylation for protein translation;translation;
comp187745_c3;	SPU_005339	G-protein coupled receptor protein signaling pathway;cell adhesion;cell communication;cell surface receptor linked signal transduction;cellular process;neurological system process;sensory perception;signal transduction;system process;visual perception;
comp204702_c4;	SPU_005344	carbohydrate metabolic process;lipid metabolic process;metabolic process;polysaccharide metabolic process;primary metabolic process;steroid metabolic process;
comp191604_c0;comp191604_c1;	SPU_005345	carbohydrate metabolic process;lipid metabolic process;metabolic process;polysaccharide metabolic process;primary metabolic process;steroid metabolic process;
comp194111_c3;	SPU_005348	immune system process;metabolic process;primary metabolic process;protein folding;protein metabolic process;response to stimulus;response to stress;
comp209101_c2;	SPU_005352	metabolic process;primary metabolic process;protein amino acid phosphorylation;protein metabolic process;protein modification process;
comp193733_c3;comp204702_c15;comp204702_c3;	SPU_005355	metabolic process;primary metabolic process;
comp200437_c5;	SPU_005358	cell communication;cellular process;developmental process;ectoderm development;immune system process;metabolic process;nervous system development;neurological system process;nucleobase, nucleoside, nucleotide and nucleic acid metabolic process;primary metabolic process;regulation of transcription from RNA polymerase II promoter;response to stimulus;response to stress;signal transduction;system de…
comp196810_c16;comp203999_c2;	SPU_005370	metabolic process;primary metabolic process;protein metabolic process;protein modification process;translation;
comp194388_c7;	SPU_005371	cell adhesion;cellular process;
comp196730_c1;	SPU_005372	cell communication;cellular component organization and biogenesis;cellular process;establishment and/or maintenance of chromatin architecture;intracellular signaling cascade;metabolic process;nucleobase, nucleoside, nucleotide and nucleic acid metabolic process;organelle organization and biogenesis;primary metabolic process;regulation of transcription from RNA polymerase II promoter;signal transd…
comp203725_c0;	SPU_005373	carbohydrate metabolic process;cell communication;cellular process;immune system process;metabolic process;polysaccharide metabolic process;primary metabolic process;protein metabolic process;protein modification process;signal transduction;sulfur metabolic process;
comp205044_c0;	SPU_005378	cellular component organization and biogenesis;cellular process;establishment and/or maintenance of chromatin architecture;metabolic process;nucleobase, nucleoside, nucleotide and nucleic acid metabolic process;organelle organization and biogenesis;primary metabolic process;regulation of transcription from RNA polymerase II promoter;transcription;transcription from RNA polymerase II promoter;
comp190120_c13;comp190120_c6;comp198874_c7;comp208529_c2;	SPU_005379	metabolic process;nucleobase, nucleoside, nucleotide and nucleic acid metabolic process;primary metabolic process;protein metabolic process;proteolysis;transcription;transcription, RNA-dependent;
comp190120_c2;comp206736_c2;comp208472_c5;	SPU_005380	metabolic process;nucleobase, nucleoside, nucleotide and nucleic acid metabolic process;primary metabolic process;protein metabolic process;proteolysis;transcription;transcription, RNA-dependent;
comp190120_c0;comp190120_c12;comp190120_c3;comp208472_c3;comp208529_c1;	SPU_005381	metabolic process;nucleobase, nucleoside, nucleotide and nucleic acid metabolic process;primary metabolic process;protein metabolic process;proteolysis;transcription;transcription, RNA-dependent;
comp202985_c2;	SPU_005385	metabolic process;primary metabolic process;protein metabolic process;proteolysis;
comp192172_c8;	SPU_005391	amino acid and derivative metabolic process;amino acid metabolic process;amino acid transport;intracellular protein transport;metabolic process;peroxisomal transport;primary metabolic process;protein transport;transport;
comp200503_c2;comp200503_c5;	SPU_005399	fertilization;gamete generation;immune system process;reproduction;spermatogenesis;
comp191563_c2;	SPU_005401	metabolic process;primary metabolic process;protein metabolic process;translation;
comp204839_c3;	SPU_005406	cell adhesion;cell communication;cell motility;cell-cell adhesion;cell-cell signaling;cellular process;developmental process;ectoderm development;immune system process;mesoderm development;metabolic process;nervous system development;neurological system process;nucleobase, nucleoside, nucleotide and nucleic acid metabolic process;primary metabolic process;regulation of transcription from RNA poly…
comp193711_c12;	SPU_005407	cyclic nucleotide metabolic process;metabolic process;nucleobase, nucleoside, nucleotide and nucleic acid metabolic process;primary metabolic process;
comp191389_c0;	SPU_005409	cation transport;ion transport;transport;
comp201596_c0;comp201596_c3;	SPU_005411	metabolic process;phosphate metabolic process;primary metabolic process;protein amino acid phosphorylation;protein metabolic process;protein modification process;
[truncated: 6,836 more rows]
