# Supplementary material for: Transcriptomic Analysis of the Highly Derived Radial Body Plan of a Sea Urchin
Source: Genome Biol Evol. 2014 Apr 2;6(4):964–73. doi: 10.1093/gbe/evu070 (PMC4007537; doi:10.1093/gbe/evu070)
Supplement: Supplementary Data [file supp_evu070_Table_S7.xlsx]

## Sheet: Sheet1
	Expression log2(FPKM + 1)
Larval Neurogenesis Genes	24hpf	28hpf	32hpf	36hpf	40hpf	96hpf	10dpf
Ac-sc	1.64	2.44095	2.62605	2.54761	2.53439	2.41414	2.99095
Arnt	1.65161	2.39883	2.065	2.05722	2.09185	2.64548	0.865425
Ato	1.66971	2.10436	2.17113	2.14278	2.17866	1.94789	1.12538
Dlx	4.59056	5.97751	6.48655	6.41216	6.30201	4.09592	2.71149
EBF3	1.22349	2.37025	2.24944	2.46411	2.62041	3.38062	2.07609
Ebf3	1.22349	2.37025	2.24944	2.46411	2.62041	3.38062	2.07609
Emx	3.3627	4.0039	3.55008	2.89207	2.43207	2.77681	2.32481
FoxD	2.17951	2.93105	3.12157	2.98003	3.0012	3.43474	3.70635
FoxG	4.57612	4.45374	3.93137	3.69265	3.53315	3.63807	1.88232
FoxJ1	4.49014	4.6641	5.24805	5.28885	5.15367	5.32805	3.0012
FoxM	3.32481	3.63304	3.55704	3.3914	3.33866	1.47681	0.973305
FoxQ2	4.72828	4.35285	3.4991	3.22239	3.20006	2.5025	1.64155
Gbx	2.69451	3.11548	3.22548	2.85732	2.23777	1.45418	1.23471
Hbn	5.17958	5.25683	4.8265	4.60132	4.35596	3.10899	0.268319
Hes	8.51454	8.13651	7.78204	7.55454	7.45765	5.90905	7.28777
hnf6	5.14921	5.82451	5.75266	5.82875	5.81044	4.83103	2.92347
IrxA	4.10928	4.28034	4.79318	4.73047	4.76884	4.80439	4.53702
Lim	4.31058	4.30281	4.13996	3.36364	3.26853	3.09142	1.86526
Myt1	2.08687	1.86281	1.97765	1.81784	1.68807	2.18048	0.919116
Nkx2.1	3.75976	3.93149	2.78644	2.30942	2.59838	2.09439	0.641542
otx	7.16123	7.21303	6.42654	5.78481	5.5787	4.79663	2.56318
Pax6	1.60978	2.03212	1.777	2.2432	3.35819	3.16674	1.4946
PBX	4.6997	4.93263	4.92663	4.78625	4.83912	4.38405	2.95171
Rx	2.43359	3.18309	3.37348	3.58041	3.53724	3.36368	0.510323
RXRa	3.13351	3.75385	3.77042	3.62161	3.69877	3.5631	1.63626
Six3	4.55275	4.83373	4.40259	4.05166	4.11159	3.9433	2.24082
SoxB1	8.78752	8.7526	9.06821	8.84754	8.76559	7.30597	6.37487
SoxB2	6.59624	6.606	6.60066	6.37568	6.25393	5.50059	4.18982
SoxC	6.49788	6.56793	6.89643	6.76266	6.60871	5.54071	5.85599
SoxD	1.22445	1.59773	1.43474	1.62916	1.27302	1.80185	0.678072
Tlx	3.4511	4.20893	4.4807	4.85133	5.06709	3.84298	3.24235
zfh1	4.07049	4.82971	4.37921	4.23098	4.1834	3.61516	3.08885
Zic2	5.46521	5.81523	5.40077	5.63904	5.77812	5.88769	6.45467
Putative Neurogenesis Genes	24hpf	28hpf	32hpf	36hpf	40hpf	96hpf	10dpf
BarH1	1.55417	3.12041	3.95766	4.2075	4.37561	3.56946	1.45875
Brn1/2/4	1.09322	1.6151	1.66878	1.55074	1.50361	3.97622	2.72204
Engrailed	0.0191088	0	0	0	0.0238467	1.28491	1.81284
FoxB	0.620384	1.49557	2.29513	2.73999	2.98275	2.51511	3.1166
Gad	0	0	0.0151108	0.0201128	0.0176139	2.15841	0.762134
Hey	1.88492	2.19219	2.68855	3.17206	3.6373	3.79701	3.02621
Isl	1.30646	1.29082	1.41864	1.56071	1.5509	3.71589	2.1592
Lmx1	0.4617	0.279232	0.491899	0.520972	0.559563	2.60714	1.95818
LXH3-4	0.0191088	0.115301	0.356301	0.467491	0.53169	2.13667	1.44505
Mbx	1.37539	1.27955	1.1253	1.01063	2.18691	4.38057	4.86142
Meis	2.5244	3.6009	3.56438	3.71553	3.54185	3.32577	1.7754
Myt	2.9782	3.18428	3.54308	3.18851	3.39552	1.71223	1.23879
NeuroD	0.0267357	0.172409	0.431571	0.714238	0.885878	1.20092	1.02249
Ngn	0.201634	0.440066	0.897886	1.11548	1.28885	1.89659	1.97942
Nurr1	0.49679	0.767742	0.917829	0.732346	0.826068	3.69109	2.61693
Otp	0.582962	0.975056	1.48002	1.52933	1.69581	4.21996	4.57027
Phox2	0.0379679	0.0285692	0.0143553	0.00958605	0.0426443	3.491	2.13641
Pitx3	0	0.193246	0.263034	0.159199	0.146221	2.09424	2.57208
Pou4f	0.568843	0.887525	1.43652	1.55418	1.50589	2.71736	1.37851
Sp8	0.793768	2.77645	3.37049	3.49138	3.51716	4.03844	1.34331
